# Supplementary material for: Unveiling the N-Terminal Homodimerization of BCL11B by Hybrid Solvent Replica-Exchange Simulations
Source: Int J Mol Sci. 2021 Mar 31;22(7):3650. doi: 10.3390/ijms22073650 (PMC8036541; doi:10.3390/ijms22073650)
Supplement: Supplementary file 1 [file ijms-22-03650-s001.zip]

Archive with 3 entries (3 files):
- LS_BCL11B_ZF_dimer.pdb
- LS_BCL11B_ZF_SI.pdf
- LS_BCL11B_ZF_T2h_Docking_SI.mp4
