# Supplementary material for: Unveiling the N-Terminal Homodimerization of BCL11B by Hybrid Solvent Replica-Exchange Simulations
Source: Int J Mol Sci. 2021 Mar 31;22(7):3650. doi: 10.3390/ijms22073650 (PMC8036541; doi:10.3390/ijms22073650)
Supplement: Supplementary file 1 [file ijms-22-03650-s001.zip › LS_BCL11B_ZF_dimer.pdb]

TITLE     BCL11B CCHC ZF Dimer
REMARK 888
REMARK 888 WRITTEN BY MAESTRO (A PRODUCT OF SCHRODINGER, LLC)
ATOM      1  CH3 ACE A  41     -16.371   9.416  -3.159  0.00  0.00           C  
ATOM      2  C   ACE A  41     -15.676   8.137  -2.830  0.00  0.00           C  
ATOM      3  O   ACE A  41     -16.104   7.382  -1.977  0.00  0.00           O  
ATOM      4  H1  ACE A  41     -16.203  10.174  -2.395  0.00  0.00           H  
ATOM      5  H2  ACE A  41     -16.006   9.788  -4.117  0.00  0.00           H  
ATOM      6  H3  ACE A  41     -17.438   9.209  -3.242  0.00  0.00           H  
ATOM      7  N   SER A  42     -14.530   7.833  -3.435  0.00  0.00           N  
ATOM      8  CA  SER A  42     -13.760   6.645  -3.273  0.00  0.00           C  
ATOM      9  C   SER A  42     -12.231   7.056  -3.216  0.00  0.00           C  
ATOM     10  O   SER A  42     -11.712   7.622  -4.166  0.00  0.00           O  
ATOM     11  CB  SER A  42     -14.048   5.620  -4.373  0.00  0.00           C  
ATOM     12  OG  SER A  42     -12.999   4.601  -4.400  0.00  0.00           O  
ATOM     13  H   SER A  42     -14.137   8.533  -4.048  0.00  0.00           H  
ATOM     14  HA  SER A  42     -13.879   6.203  -2.284  0.00  0.00           H  
ATOM     15  HB2 SER A  42     -15.017   5.137  -4.247  0.00  0.00           H  
ATOM     16  HB3 SER A  42     -14.095   6.194  -5.298  0.00  0.00           H  
ATOM     17  HG  SER A  42     -13.120   4.153  -3.560  0.00  0.00           H  
ATOM     18  N   GLY A  43     -11.522   6.481  -2.243  0.00  0.00           N  
ATOM     19  CA  GLY A  43     -10.045   6.489  -2.159  0.00  0.00           C  
ATOM     20  C   GLY A  43      -9.383   5.107  -2.128  0.00  0.00           C  
ATOM     21  O   GLY A  43      -8.408   4.891  -2.932  0.00  0.00           O  
ATOM     22  H   GLY A  43     -12.035   5.867  -1.626  0.00  0.00           H  
ATOM     23  HA2 GLY A  43      -9.636   7.045  -3.002  0.00  0.00           H  
ATOM     24  HA3 GLY A  43      -9.734   7.058  -1.283  0.00  0.00           H  
ATOM     25  N   LEU A  44      -9.902   4.110  -1.398  0.00  0.00           N  
ATOM     26  CA  LEU A  44      -9.356   2.770  -1.269  0.00  0.00           C  
ATOM     27  C   LEU A  44      -9.627   1.915  -2.516  0.00  0.00           C  
ATOM     28  O   LEU A  44      -8.717   1.219  -3.039  0.00  0.00           O  
ATOM     29  CB  LEU A  44      -9.878   2.133   0.035  0.00  0.00           C  
ATOM     30  CG  LEU A  44      -9.474   2.815   1.327  0.00  0.00           C  
ATOM     31  CD1 LEU A  44     -10.330   2.485   2.468  0.00  0.00           C  
ATOM     32  CD2 LEU A  44      -8.089   2.359   1.664  0.00  0.00           C  
ATOM     33  H   LEU A  44     -10.716   4.322  -0.840  0.00  0.00           H  
ATOM     34  HA  LEU A  44      -8.271   2.820  -1.175  0.00  0.00           H  
ATOM     35  HB2 LEU A  44     -10.954   2.286  -0.054  0.00  0.00           H  
ATOM     36  HB3 LEU A  44      -9.575   1.094  -0.092  0.00  0.00           H  
ATOM     37  HG  LEU A  44      -9.630   3.883   1.179  0.00  0.00           H  
ATOM     38 HD11 LEU A  44     -10.021   3.040   3.354  0.00  0.00           H  
ATOM     39 HD12 LEU A  44     -11.366   2.614   2.154  0.00  0.00           H  
ATOM     40 HD13 LEU A  44     -10.173   1.438   2.725  0.00  0.00           H  
ATOM     41 HD21 LEU A  44      -7.781   2.904   2.556  0.00  0.00           H  
ATOM     42 HD22 LEU A  44      -7.977   1.279   1.759  0.00  0.00           H  
ATOM     43 HD23 LEU A  44      -7.372   2.709   0.921  0.00  0.00           H  
ATOM     44  N   GLY A  45     -10.811   2.055  -3.102  0.00  0.00           N  
ATOM     45  CA  GLY A  45     -11.225   1.281  -4.331  0.00  0.00           C  
ATOM     46  C   GLY A  45     -10.470   1.763  -5.584  0.00  0.00           C  
ATOM     47  O   GLY A  45     -10.188   0.938  -6.427  0.00  0.00           O  
ATOM     48  H   GLY A  45     -11.559   2.588  -2.682  0.00  0.00           H  
ATOM     49  HA2 GLY A  45     -10.967   0.225  -4.254  0.00  0.00           H  
ATOM     50  HA3 GLY A  45     -12.315   1.284  -4.347  0.00  0.00           H  
ATOM     51  N   LEU A  46     -10.004   3.048  -5.651  0.00  0.00           N  
ATOM     52  CA  LEU A  46      -9.016   3.574  -6.635  0.00  0.00           C  
ATOM     53  C   LEU A  46      -7.655   2.800  -6.669  0.00  0.00           C  
ATOM     54  O   LEU A  46      -6.828   2.947  -7.605  0.00  0.00           O  
ATOM     55  CB  LEU A  46      -8.736   5.080  -6.573  0.00  0.00           C  
ATOM     56  CG  LEU A  46      -9.982   6.045  -6.822  0.00  0.00           C  
ATOM     57  CD1 LEU A  46      -9.536   7.503  -6.955  0.00  0.00           C  
ATOM     58  CD2 LEU A  46     -10.821   5.588  -8.053  0.00  0.00           C  
ATOM     59  H   LEU A  46     -10.497   3.680  -5.036  0.00  0.00           H  
ATOM     60  HA  LEU A  46      -9.463   3.320  -7.596  0.00  0.00           H  
ATOM     61  HB2 LEU A  46      -8.323   5.414  -5.622  0.00  0.00           H  
ATOM     62  HB3 LEU A  46      -8.038   5.374  -7.357  0.00  0.00           H  
ATOM     63  HG  LEU A  46     -10.615   5.945  -5.941  0.00  0.00           H  
ATOM     64 HD11 LEU A  46     -10.272   8.106  -6.423  0.00  0.00           H  
ATOM     65 HD12 LEU A  46      -8.625   7.787  -6.428  0.00  0.00           H  
ATOM     66 HD13 LEU A  46      -9.555   7.783  -8.008  0.00  0.00           H  
ATOM     67 HD21 LEU A  46     -11.647   6.226  -8.368  0.00  0.00           H  
ATOM     68 HD22 LEU A  46     -10.181   5.593  -8.936  0.00  0.00           H  
ATOM     69 HD23 LEU A  46     -11.101   4.547  -7.893  0.00  0.00           H  
ATOM     70  N   MET A  47      -7.255   2.118  -5.526  0.00  0.00           N  
ATOM     71  CA  MET A  47      -6.023   1.405  -5.409  0.00  0.00           C  
ATOM     72  C   MET A  47      -6.065   0.058  -6.159  0.00  0.00           C  
ATOM     73  O   MET A  47      -4.985  -0.653  -6.331  0.00  0.00           O  
ATOM     74  CB  MET A  47      -5.595   1.229  -3.946  0.00  0.00           C  
ATOM     75  CG  MET A  47      -5.507   2.567  -3.256  0.00  0.00           C  
ATOM     76  SD  MET A  47      -4.375   2.623  -1.818  0.00  0.00           S  
ATOM     77  CE  MET A  47      -2.766   2.497  -2.614  0.00  0.00           C  
ATOM     78  H   MET A  47      -7.909   1.996  -4.766  0.00  0.00           H  
ATOM     79  HA  MET A  47      -5.295   1.987  -5.975  0.00  0.00           H  
ATOM     80  HB2 MET A  47      -6.385   0.627  -3.496  0.00  0.00           H  
ATOM     81  HB3 MET A  47      -4.620   0.750  -3.861  0.00  0.00           H  
ATOM     82  HG2 MET A  47      -5.099   3.262  -3.990  0.00  0.00           H  
ATOM     83  HG3 MET A  47      -6.484   2.844  -2.861  0.00  0.00           H  
ATOM     84  HE1 MET A  47      -2.008   3.023  -2.034  0.00  0.00           H  
ATOM     85  HE2 MET A  47      -2.502   1.442  -2.549  0.00  0.00           H  
ATOM     86  HE3 MET A  47      -2.770   2.911  -3.622  0.00  0.00           H  
ATOM     87  N   VAL A  48      -7.266  -0.376  -6.571  0.00  0.00           N  
ATOM     88  CA  VAL A  48      -7.555  -1.786  -7.068  0.00  0.00           C  
ATOM     89  C   VAL A  48      -8.765  -1.838  -8.087  0.00  0.00           C  
ATOM     90  O   VAL A  48      -9.349  -2.868  -8.398  0.00  0.00           O  
ATOM     91  CB  VAL A  48      -7.674  -2.785  -5.905  0.00  0.00           C  
ATOM     92  CG1 VAL A  48      -8.800  -2.733  -4.863  0.00  0.00           C  
ATOM     93  CG2 VAL A  48      -7.540  -4.216  -6.282  0.00  0.00           C  
ATOM     94  H   VAL A  48      -8.013   0.279  -6.387  0.00  0.00           H  
ATOM     95  HA  VAL A  48      -6.709  -2.145  -7.654  0.00  0.00           H  
ATOM     96  HB  VAL A  48      -6.753  -2.662  -5.335  0.00  0.00           H  
ATOM     97 HG11 VAL A  48      -8.516  -3.304  -3.979  0.00  0.00           H  
ATOM     98 HG12 VAL A  48      -8.966  -1.705  -4.541  0.00  0.00           H  
ATOM     99 HG13 VAL A  48      -9.736  -3.157  -5.227  0.00  0.00           H  
ATOM    100 HG21 VAL A  48      -7.626  -4.886  -5.426  0.00  0.00           H  
ATOM    101 HG22 VAL A  48      -8.429  -4.485  -6.851  0.00  0.00           H  
ATOM    102 HG23 VAL A  48      -6.633  -4.422  -6.851  0.00  0.00           H  
ATOM    103  N   GLY A  49      -9.152  -0.692  -8.642  0.00  0.00           N  
ATOM    104  CA  GLY A  49     -10.056  -0.591  -9.822  0.00  0.00           C  
ATOM    105  C   GLY A  49     -11.553  -0.597  -9.628  0.00  0.00           C  
ATOM    106  O   GLY A  49     -12.326  -0.350 -10.524  0.00  0.00           O  
ATOM    107  H   GLY A  49      -8.823   0.180  -8.254  0.00  0.00           H  
ATOM    108  HA2 GLY A  49      -9.832   0.352 -10.320  0.00  0.00           H  
ATOM    109  HA3 GLY A  49      -9.894  -1.377 -10.559  0.00  0.00           H  
ATOM    110  N   GLY A  50     -12.018  -0.763  -8.420  0.00  0.00           N  
ATOM    111  CA  GLY A  50     -13.492  -0.830  -7.964  0.00  0.00           C  
ATOM    112  C   GLY A  50     -13.783  -0.392  -6.537  0.00  0.00           C  
ATOM    113  O   GLY A  50     -12.938  -0.635  -5.661  0.00  0.00           O  
ATOM    114  H   GLY A  50     -11.332  -0.595  -7.699  0.00  0.00           H  
ATOM    115  HA2 GLY A  50     -14.040  -0.290  -8.736  0.00  0.00           H  
ATOM    116  HA3 GLY A  50     -13.672  -1.896  -8.104  0.00  0.00           H  
ATOM    117  N   PRO A  51     -14.944   0.135  -6.169  0.00  0.00           N  
ATOM    118  CA  PRO A  51     -15.143   0.816  -4.888  0.00  0.00           C  
ATOM    119  C   PRO A  51     -15.235  -0.059  -3.664  0.00  0.00           C  
ATOM    120  O   PRO A  51     -15.398   0.378  -2.533  0.00  0.00           O  
ATOM    121  CD  PRO A  51     -16.107   0.062  -7.039  0.00  0.00           C  
ATOM    122  CG  PRO A  51     -17.200   0.603  -6.078  0.00  0.00           C  
ATOM    123  CB  PRO A  51     -16.477   1.529  -5.108  0.00  0.00           C  
ATOM    124  HD2 PRO A  51     -16.440  -0.938  -7.318  0.00  0.00           H  
ATOM    125  HD3 PRO A  51     -15.933   0.648  -7.941  0.00  0.00           H  
ATOM    126  HG2 PRO A  51     -17.785  -0.096  -5.481  0.00  0.00           H  
ATOM    127  HG3 PRO A  51     -17.964   1.131  -6.648  0.00  0.00           H  
ATOM    128  HB2 PRO A  51     -17.011   1.608  -4.161  0.00  0.00           H  
ATOM    129  HB3 PRO A  51     -16.252   2.523  -5.496  0.00  0.00           H  
ATOM    130  HA  PRO A  51     -14.309   1.515  -4.820  0.00  0.00           H  
ATOM    131  N   ASP A  52     -15.134  -1.341  -3.773  0.00  0.00           N  
ATOM    132  CA  ASP A  52     -15.491  -2.295  -2.648  0.00  0.00           C  
ATOM    133  C   ASP A  52     -14.836  -2.086  -1.279  0.00  0.00           C  
ATOM    134  O   ASP A  52     -15.584  -2.207  -0.280  0.00  0.00           O  
ATOM    135  CB  ASP A  52     -15.244  -3.742  -3.105  0.00  0.00           C  
ATOM    136  CG  ASP A  52     -15.663  -4.000  -4.573  0.00  0.00           C  
ATOM    137  OD1 ASP A  52     -14.807  -3.784  -5.505  0.00  0.00           O  
ATOM    138  OD2 ASP A  52     -16.853  -4.305  -4.857  0.00  0.00           O1-
ATOM    139  H   ASP A  52     -14.835  -1.720  -4.661  0.00  0.00           H  
ATOM    140  HA  ASP A  52     -16.564  -2.146  -2.524  0.00  0.00           H  
ATOM    141  HB2 ASP A  52     -14.208  -4.080  -3.109  0.00  0.00           H  
ATOM    142  HB3 ASP A  52     -15.833  -4.422  -2.489  0.00  0.00           H  
ATOM    143  N   PRO A  53     -13.531  -1.779  -1.138  0.00  0.00           N  
ATOM    144  CA  PRO A  53     -12.911  -1.449   0.165  0.00  0.00           C  
ATOM    145  C   PRO A  53     -13.525  -0.192   0.857  0.00  0.00           C  
ATOM    146  O   PRO A  53     -13.539  -0.045   2.046  0.00  0.00           O  
ATOM    147  CD  PRO A  53     -12.541  -1.969  -2.150  0.00  0.00           C  
ATOM    148  CG  PRO A  53     -11.212  -2.166  -1.452  0.00  0.00           C  
ATOM    149  CB  PRO A  53     -11.447  -1.273  -0.176  0.00  0.00           C  
ATOM    150  HD2 PRO A  53     -12.516  -1.084  -2.786  0.00  0.00           H  
ATOM    151  HD3 PRO A  53     -12.659  -2.838  -2.798  0.00  0.00           H  
ATOM    152  HG2 PRO A  53     -10.384  -1.731  -2.011  0.00  0.00           H  
ATOM    153  HG3 PRO A  53     -10.902  -3.206  -1.355  0.00  0.00           H  
ATOM    154  HB2 PRO A  53     -11.260  -0.240  -0.471  0.00  0.00           H  
ATOM    155  HB3 PRO A  53     -10.721  -1.588   0.573  0.00  0.00           H  
ATOM    156  HA  PRO A  53     -13.149  -2.337   0.751  0.00  0.00           H  
ATOM    157  N   ASP A  54     -13.963   0.828   0.090  0.00  0.00           N  
ATOM    158  CA  ASP A  54     -14.685   1.998   0.722  0.00  0.00           C  
ATOM    159  C   ASP A  54     -16.109   1.654   1.144  0.00  0.00           C  
ATOM    160  O   ASP A  54     -16.627   2.355   1.958  0.00  0.00           O  
ATOM    161  CB  ASP A  54     -14.661   3.130  -0.328  0.00  0.00           C  
ATOM    162  CG  ASP A  54     -13.251   3.537  -0.609  0.00  0.00           C  
ATOM    163  OD1 ASP A  54     -12.945   3.575  -1.824  0.00  0.00           O  
ATOM    164  OD2 ASP A  54     -12.600   4.144   0.283  0.00  0.00           O1-
ATOM    165  H   ASP A  54     -14.023   0.687  -0.908  0.00  0.00           H  
ATOM    166  HA  ASP A  54     -14.127   2.348   1.591  0.00  0.00           H  
ATOM    167  HB2 ASP A  54     -15.190   2.728  -1.192  0.00  0.00           H  
ATOM    168  HB3 ASP A  54     -15.204   3.975   0.096  0.00  0.00           H  
ATOM    169  N   LEU A  55     -16.782   0.577   0.614  0.00  0.00           N  
ATOM    170  CA  LEU A  55     -18.057   0.003   1.083  0.00  0.00           C  
ATOM    171  C   LEU A  55     -17.912  -1.166   2.108  0.00  0.00           C  
ATOM    172  O   LEU A  55     -18.858  -1.617   2.668  0.00  0.00           O  
ATOM    173  CB  LEU A  55     -18.848  -0.467  -0.148  0.00  0.00           C  
ATOM    174  CG  LEU A  55     -19.194   0.772  -1.026  0.00  0.00           C  
ATOM    175  CD1 LEU A  55     -19.896   0.286  -2.335  0.00  0.00           C  
ATOM    176  CD2 LEU A  55     -20.079   1.791  -0.317  0.00  0.00           C  
ATOM    177  H   LEU A  55     -16.310   0.156  -0.174  0.00  0.00           H  
ATOM    178  HA  LEU A  55     -18.745   0.735   1.507  0.00  0.00           H  
ATOM    179  HB2 LEU A  55     -18.238  -1.200  -0.676  0.00  0.00           H  
ATOM    180  HB3 LEU A  55     -19.795  -0.976   0.028  0.00  0.00           H  
ATOM    181  HG  LEU A  55     -18.319   1.240  -1.477  0.00  0.00           H  
ATOM    182 HD11 LEU A  55     -19.329  -0.545  -2.754  0.00  0.00           H  
ATOM    183 HD12 LEU A  55     -20.968   0.191  -2.163  0.00  0.00           H  
ATOM    184 HD13 LEU A  55     -19.746   1.136  -3.000  0.00  0.00           H  
ATOM    185 HD21 LEU A  55     -20.726   1.277   0.392  0.00  0.00           H  
ATOM    186 HD22 LEU A  55     -20.598   2.481  -0.982  0.00  0.00           H  
ATOM    187 HD23 LEU A  55     -19.416   2.485   0.200  0.00  0.00           H  
ATOM    188  N   LEU A  56     -16.672  -1.491   2.452  0.00  0.00           N  
ATOM    189  CA  LEU A  56     -16.279  -2.599   3.373  0.00  0.00           C  
ATOM    190  C   LEU A  56     -16.856  -4.013   3.060  0.00  0.00           C  
ATOM    191  O   LEU A  56     -16.843  -4.912   3.923  0.00  0.00           O  
ATOM    192  CB  LEU A  56     -16.419  -2.188   4.837  0.00  0.00           C  
ATOM    193  CG  LEU A  56     -15.400  -1.083   5.234  0.00  0.00           C  
ATOM    194  CD1 LEU A  56     -15.624  -0.428   6.595  0.00  0.00           C  
ATOM    195  CD2 LEU A  56     -13.971  -1.605   5.362  0.00  0.00           C  
ATOM    196  H   LEU A  56     -15.905  -1.171   1.878  0.00  0.00           H  
ATOM    197  HA  LEU A  56     -15.218  -2.752   3.173  0.00  0.00           H  
ATOM    198  HB2 LEU A  56     -17.442  -1.830   4.952  0.00  0.00           H  
ATOM    199  HB3 LEU A  56     -16.283  -3.036   5.508  0.00  0.00           H  
ATOM    200  HG  LEU A  56     -15.437  -0.293   4.483  0.00  0.00           H  
ATOM    201 HD11 LEU A  56     -14.753   0.176   6.849  0.00  0.00           H  
ATOM    202 HD12 LEU A  56     -16.513   0.202   6.642  0.00  0.00           H  
ATOM    203 HD13 LEU A  56     -15.617  -1.276   7.279  0.00  0.00           H  
ATOM    204 HD21 LEU A  56     -13.549  -1.940   4.415  0.00  0.00           H  
ATOM    205 HD22 LEU A  56     -13.264  -0.843   5.690  0.00  0.00           H  
ATOM    206 HD23 LEU A  56     -13.870  -2.445   6.050  0.00  0.00           H  
ATOM    207  N   THR A  57     -17.352  -4.271   1.796  0.00  0.00           N  
ATOM    208  CA  THR A  57     -18.005  -5.601   1.489  0.00  0.00           C  
ATOM    209  C   THR A  57     -17.784  -6.030   0.011  0.00  0.00           C  
ATOM    210  O   THR A  57     -17.986  -5.293  -0.943  0.00  0.00           O  
ATOM    211  CB  THR A  57     -19.484  -5.655   1.694  0.00  0.00           C  
ATOM    212  CG2 THR A  57     -20.271  -4.594   0.919  0.00  0.00           C  
ATOM    213  OG1 THR A  57     -19.950  -6.888   1.293  0.00  0.00           O  
ATOM    214  H   THR A  57     -17.217  -3.455   1.216  0.00  0.00           H  
ATOM    215  HA  THR A  57     -17.655  -6.329   2.221  0.00  0.00           H  
ATOM    216  HB  THR A  57     -19.687  -5.502   2.754  0.00  0.00           H  
ATOM    217 HG21 THR A  57     -20.050  -4.542  -0.147  0.00  0.00           H  
ATOM    218 HG22 THR A  57     -21.340  -4.806   0.879  0.00  0.00           H  
ATOM    219 HG23 THR A  57     -20.137  -3.589   1.321  0.00  0.00           H  
ATOM    220  HG1 THR A  57     -19.637  -7.527   1.938  0.00  0.00           H  
ATOM    221  N   CYS A  58     -17.354  -7.263  -0.201  0.00  0.00           N  
ATOM    222  CA  CYS A  58     -17.065  -7.954  -1.438  0.00  0.00           C  
ATOM    223  C   CYS A  58     -18.283  -8.698  -2.025  0.00  0.00           C  
ATOM    224  O   CYS A  58     -18.352  -9.957  -1.929  0.00  0.00           O  
ATOM    225  CB  CYS A  58     -15.815  -8.788  -1.172  1.00  0.00           C  
ATOM    226  SG  CYS A  58     -14.823  -9.081  -2.666  1.00  0.00           S1-
ATOM    227  HN  CYS A  58     -17.061  -7.833   0.580  0.00  0.00           H  
ATOM    228  HA  CYS A  58     -16.663  -7.229  -2.146  0.00  0.00           H  
ATOM    229  HB2 CYS A  58     -15.181  -8.274  -0.451  1.00  0.00           H  
ATOM    230  HB3 CYS A  58     -16.105  -9.760  -0.773  1.00  0.00           H  
ATOM    231  N   GLY A  59     -19.149  -7.961  -2.697  0.00  0.00           N  
ATOM    232  CA  GLY A  59     -20.417  -8.365  -3.152  0.00  0.00           C  
ATOM    233  C   GLY A  59     -20.226  -9.556  -4.195  0.00  0.00           C  
ATOM    234  O   GLY A  59     -21.162 -10.305  -4.449  0.00  0.00           O  
ATOM    235  H   GLY A  59     -18.978  -6.972  -2.810  0.00  0.00           H  
ATOM    236  HA2 GLY A  59     -20.962  -8.774  -2.302  0.00  0.00           H  
ATOM    237  HA3 GLY A  59     -20.921  -7.557  -3.682  0.00  0.00           H  
ATOM    238  N   GLN A  60     -19.018  -9.786  -4.740  0.00  0.00           N  
ATOM    239  CA  GLN A  60     -18.791 -10.776  -5.820  0.00  0.00           C  
ATOM    240  C   GLN A  60     -18.556 -12.156  -5.277  0.00  0.00           C  
ATOM    241  O   GLN A  60     -18.754 -13.150  -5.941  0.00  0.00           O  
ATOM    242  CB  GLN A  60     -17.522 -10.274  -6.537  0.00  0.00           C  
ATOM    243  CG  GLN A  60     -17.130 -11.155  -7.771  0.00  0.00           C  
ATOM    244  CD  GLN A  60     -16.274 -10.497  -8.807  0.00  0.00           C  
ATOM    245  OE1 GLN A  60     -16.509  -9.422  -9.328  0.00  0.00           O  
ATOM    246  NE2 GLN A  60     -15.208 -11.123  -9.236  0.00  0.00           N  
ATOM    247  H   GLN A  60     -18.263  -9.146  -4.536  0.00  0.00           H  
ATOM    248  HA  GLN A  60     -19.689 -10.692  -6.431  0.00  0.00           H  
ATOM    249  HB2 GLN A  60     -17.697  -9.281  -6.952  0.00  0.00           H  
ATOM    250  HB3 GLN A  60     -16.652 -10.197  -5.885  0.00  0.00           H  
ATOM    251  HG2 GLN A  60     -16.705 -12.051  -7.318  0.00  0.00           H  
ATOM    252  HG3 GLN A  60     -18.041 -11.434  -8.301  0.00  0.00           H  
ATOM    253 HE21 GLN A  60     -14.680 -10.630  -9.942  0.00  0.00           H  
ATOM    254 HE22 GLN A  60     -14.968 -12.081  -9.023  0.00  0.00           H  
ATOM    255  N   CYS A  61     -18.310 -12.259  -3.992  0.00  0.00           N  
ATOM    256  CA  CYS A  61     -18.125 -13.464  -3.233  0.00  0.00           C  
ATOM    257  C   CYS A  61     -18.738 -13.415  -1.788  0.00  0.00           C  
ATOM    258  O   CYS A  61     -18.674 -14.404  -0.985  0.00  0.00           O  
ATOM    259  CB  CYS A  61     -16.695 -13.979  -3.374  1.00  0.00           C  
ATOM    260  SG  CYS A  61     -15.529 -13.161  -2.247  1.00  0.00           S1-
ATOM    261  HN  CYS A  61     -18.066 -11.401  -3.519  0.00  0.00           H  
ATOM    262  HA  CYS A  61     -18.666 -14.267  -3.733  0.00  0.00           H  
ATOM    263  HB2 CYS A  61     -16.670 -15.047  -3.156  1.00  0.00           H  
ATOM    264  HB3 CYS A  61     -16.346 -13.808  -4.392  1.00  0.00           H  
ATOM    265  N   GLN A  62     -19.539 -12.379  -1.545  0.00  0.00           N  
ATOM    266  CA  GLN A  62     -20.346 -12.124  -0.383  0.00  0.00           C  
ATOM    267  C   GLN A  62     -19.556 -11.960   0.957  0.00  0.00           C  
ATOM    268  O   GLN A  62     -19.972 -12.509   1.983  0.00  0.00           O  
ATOM    269  CB  GLN A  62     -21.455 -13.191  -0.318  0.00  0.00           C  
ATOM    270  CG  GLN A  62     -22.793 -12.697   0.379  0.00  0.00           C  
ATOM    271  CD  GLN A  62     -24.002 -13.643   0.568  0.00  0.00           C  
ATOM    272  OE1 GLN A  62     -24.037 -14.679  -0.105  0.00  0.00           O  
ATOM    273  NE2 GLN A  62     -24.934 -13.419   1.408  0.00  0.00           N  
ATOM    274  H   GLN A  62     -19.548 -11.648  -2.242  0.00  0.00           H  
ATOM    275  HA  GLN A  62     -20.789 -11.143  -0.556  0.00  0.00           H  
ATOM    276  HB2 GLN A  62     -21.746 -13.369  -1.354  0.00  0.00           H  
ATOM    277  HB3 GLN A  62     -21.128 -14.143   0.100  0.00  0.00           H  
ATOM    278  HG2 GLN A  62     -22.506 -12.408   1.390  0.00  0.00           H  
ATOM    279  HG3 GLN A  62     -23.169 -11.837  -0.174  0.00  0.00           H  
ATOM    280 HE21 GLN A  62     -25.701 -14.075   1.439  0.00  0.00           H  
ATOM    281 HE22 GLN A  62     -24.822 -12.714   2.123  0.00  0.00           H  
ATOM    282  N   MET A  63     -18.294 -11.407   0.871  0.00  0.00           N  
ATOM    283  CA  MET A  63     -17.243 -11.396   1.914  0.00  0.00           C  
ATOM    284  C   MET A  63     -16.933 -10.098   2.574  0.00  0.00           C  
ATOM    285  O   MET A  63     -16.525  -9.078   1.954  0.00  0.00           O  
ATOM    286  CB  MET A  63     -16.001 -12.207   1.428  0.00  0.00           C  
ATOM    287  CG  MET A  63     -15.128 -12.673   2.566  0.00  0.00           C  
ATOM    288  SD  MET A  63     -14.027 -14.056   2.162  0.00  0.00           S  
ATOM    289  CE  MET A  63     -12.714 -13.198   1.183  0.00  0.00           C  
ATOM    290  H   MET A  63     -18.060 -11.068  -0.052  0.00  0.00           H  
ATOM    291  HA  MET A  63     -17.666 -11.937   2.760  0.00  0.00           H  
ATOM    292  HB2 MET A  63     -16.356 -13.135   0.979  0.00  0.00           H  
ATOM    293  HB3 MET A  63     -15.350 -11.739   0.689  0.00  0.00           H  
ATOM    294  HG2 MET A  63     -14.521 -11.850   2.945  0.00  0.00           H  
ATOM    295  HG3 MET A  63     -15.790 -12.963   3.381  0.00  0.00           H  
ATOM    296  HE1 MET A  63     -12.281 -12.468   1.866  0.00  0.00           H  
ATOM    297  HE2 MET A  63     -11.974 -13.926   0.852  0.00  0.00           H  
ATOM    298  HE3 MET A  63     -13.242 -12.729   0.353  0.00  0.00           H  
ATOM    299  N   ASN A  64     -17.043  -9.992   3.899  0.00  0.00           N  
ATOM    300  CA  ASN A  64     -16.965  -8.690   4.635  0.00  0.00           C  
ATOM    301  C   ASN A  64     -15.759  -8.427   5.533  0.00  0.00           C  
ATOM    302  O   ASN A  64     -15.394  -9.325   6.367  0.00  0.00           O  
ATOM    303  CB  ASN A  64     -18.285  -8.409   5.416  0.00  0.00           C  
ATOM    304  CG  ASN A  64     -19.506  -8.261   4.470  0.00  0.00           C  
ATOM    305  OD1 ASN A  64     -19.458  -8.533   3.275  0.00  0.00           O  
ATOM    306  ND2 ASN A  64     -20.542  -7.693   4.907  0.00  0.00           N  
ATOM    307  H   ASN A  64     -17.270 -10.778   4.491  0.00  0.00           H  
ATOM    308  HA  ASN A  64     -16.865  -7.989   3.806  0.00  0.00           H  
ATOM    309  HB2 ASN A  64     -18.480  -9.212   6.127  0.00  0.00           H  
ATOM    310  HB3 ASN A  64     -18.276  -7.555   6.094  0.00  0.00           H  
ATOM    311 HD21 ASN A  64     -20.517  -7.454   5.888  0.00  0.00           H  
ATOM    312 HD22 ASN A  64     -21.344  -7.470   4.335  0.00  0.00           H  
ATOM    313  N   PHE A  65     -15.130  -7.267   5.559  0.00  0.00           N  
ATOM    314  CA  PHE A  65     -13.817  -7.017   6.103  0.00  0.00           C  
ATOM    315  C   PHE A  65     -13.779  -5.874   7.199  0.00  0.00           C  
ATOM    316  O   PHE A  65     -14.361  -4.839   6.987  0.00  0.00           O  
ATOM    317  CB  PHE A  65     -12.865  -6.657   4.999  0.00  0.00           C  
ATOM    318  CG  PHE A  65     -12.265  -7.707   4.109  0.00  0.00           C  
ATOM    319  CD1 PHE A  65     -12.905  -8.174   2.875  0.00  0.00           C  
ATOM    320  CE1 PHE A  65     -12.334  -8.977   1.930  0.00  0.00           C  
ATOM    321  CZ  PHE A  65     -11.055  -9.440   2.211  0.00  0.00           C  
ATOM    322  CE2 PHE A  65     -10.411  -9.116   3.401  0.00  0.00           C  
ATOM    323  CD2 PHE A  65     -10.962  -8.205   4.334  0.00  0.00           C  
ATOM    324  H   PHE A  65     -15.446  -6.654   4.822  0.00  0.00           H  
ATOM    325  HA  PHE A  65     -13.439  -7.948   6.526  0.00  0.00           H  
ATOM    326  HB2 PHE A  65     -13.394  -5.998   4.310  0.00  0.00           H  
ATOM    327  HB3 PHE A  65     -12.025  -6.137   5.459  0.00  0.00           H  
ATOM    328  HD1 PHE A  65     -13.920  -7.883   2.649  0.00  0.00           H  
ATOM    329  HE1 PHE A  65     -12.886  -9.210   1.032  0.00  0.00           H  
ATOM    330  HZ  PHE A  65     -10.501 -10.122   1.584  0.00  0.00           H  
ATOM    331  HE2 PHE A  65      -9.428  -9.555   3.496  0.00  0.00           H  
ATOM    332  HD2 PHE A  65     -10.375  -7.757   5.122  0.00  0.00           H  
ATOM    333  N   PRO A  66     -12.885  -6.071   8.191  0.00  0.00           N  
ATOM    334  CA  PRO A  66     -12.463  -4.925   9.080  0.00  0.00           C  
ATOM    335  C   PRO A  66     -11.362  -4.106   8.412  0.00  0.00           C  
ATOM    336  O   PRO A  66     -10.559  -4.611   7.562  0.00  0.00           O  
ATOM    337  CD  PRO A  66     -12.297  -7.258   8.663  0.00  0.00           C  
ATOM    338  CG  PRO A  66     -11.443  -6.927   9.873  0.00  0.00           C  
ATOM    339  CB  PRO A  66     -12.013  -5.621  10.309  0.00  0.00           C  
ATOM    340  HD2 PRO A  66     -11.762  -7.693   7.819  0.00  0.00           H  
ATOM    341  HD3 PRO A  66     -13.040  -7.980   9.002  0.00  0.00           H  
ATOM    342  HG2 PRO A  66     -10.451  -6.619   9.544  0.00  0.00           H  
ATOM    343  HG3 PRO A  66     -11.365  -7.731  10.606  0.00  0.00           H  
ATOM    344  HB2 PRO A  66     -11.270  -5.027  10.841  0.00  0.00           H  
ATOM    345  HB3 PRO A  66     -12.887  -5.689  10.956  0.00  0.00           H  
ATOM    346  HA  PRO A  66     -13.313  -4.264   9.252  0.00  0.00           H  
ATOM    347  N   LEU A  67     -11.272  -2.832   8.845  0.00  0.00           N  
ATOM    348  CA  LEU A  67     -10.243  -1.797   8.408  0.00  0.00           C  
ATOM    349  C   LEU A  67      -8.815  -2.219   8.759  0.00  0.00           C  
ATOM    350  O   LEU A  67      -7.860  -1.733   8.144  0.00  0.00           O  
ATOM    351  CB  LEU A  67     -10.576  -0.396   9.040  0.00  0.00           C  
ATOM    352  CG  LEU A  67      -9.910   0.886   8.404  0.00  0.00           C  
ATOM    353  CD1 LEU A  67     -10.478   1.026   6.968  0.00  0.00           C  
ATOM    354  CD2 LEU A  67     -10.171   2.149   9.234  0.00  0.00           C  
ATOM    355  H   LEU A  67     -11.859  -2.487   9.592  0.00  0.00           H  
ATOM    356  HA  LEU A  67     -10.304  -1.760   7.320  0.00  0.00           H  
ATOM    357  HB2 LEU A  67     -11.636  -0.147   9.001  0.00  0.00           H  
ATOM    358  HB3 LEU A  67     -10.381  -0.408  10.113  0.00  0.00           H  
ATOM    359  HG  LEU A  67      -8.836   0.706   8.376  0.00  0.00           H  
ATOM    360 HD11 LEU A  67     -10.324   0.153   6.333  0.00  0.00           H  
ATOM    361 HD12 LEU A  67     -11.521   1.341   7.004  0.00  0.00           H  
ATOM    362 HD13 LEU A  67      -9.964   1.864   6.497  0.00  0.00           H  
ATOM    363 HD21 LEU A  67      -9.772   3.024   8.721  0.00  0.00           H  
ATOM    364 HD22 LEU A  67     -11.255   2.164   9.352  0.00  0.00           H  
ATOM    365 HD23 LEU A  67      -9.598   1.959  10.141  0.00  0.00           H  
ATOM    366  N   GLY A  68      -8.640  -3.212   9.636  0.00  0.00           N  
ATOM    367  CA  GLY A  68      -7.279  -3.750  10.029  0.00  0.00           C  
ATOM    368  C   GLY A  68      -6.721  -4.667   8.885  0.00  0.00           C  
ATOM    369  O   GLY A  68      -5.515  -4.971   8.989  0.00  0.00           O  
ATOM    370  H   GLY A  68      -9.391  -3.611  10.180  0.00  0.00           H  
ATOM    371  HA2 GLY A  68      -7.365  -4.378  10.915  0.00  0.00           H  
ATOM    372  HA3 GLY A  68      -6.597  -2.918  10.207  0.00  0.00           H  
ATOM    373  N   ASP A  69      -7.623  -5.195   8.079  0.00  0.00           N  
ATOM    374  CA  ASP A  69      -7.367  -6.196   6.952  0.00  0.00           C  
ATOM    375  C   ASP A  69      -7.667  -5.553   5.652  0.00  0.00           C  
ATOM    376  O   ASP A  69      -7.880  -6.207   4.606  0.00  0.00           O  
ATOM    377  CB  ASP A  69      -8.250  -7.503   7.223  0.00  0.00           C  
ATOM    378  CG  ASP A  69      -7.873  -8.352   8.455  0.00  0.00           C  
ATOM    379  OD1 ASP A  69      -8.498  -9.342   8.888  0.00  0.00           O  
ATOM    380  OD2 ASP A  69      -6.810  -8.159   9.019  0.00  0.00           O1-
ATOM    381  H   ASP A  69      -8.556  -4.823   7.978  0.00  0.00           H  
ATOM    382  HA  ASP A  69      -6.302  -6.429   6.958  0.00  0.00           H  
ATOM    383  HB2 ASP A  69      -8.100  -8.178   6.381  0.00  0.00           H  
ATOM    384  HB3 ASP A  69      -9.304  -7.235   7.306  0.00  0.00           H  
ATOM    385  N   ILE A  70      -7.747  -4.157   5.609  0.00  0.00           N  
ATOM    386  CA  ILE A  70      -8.095  -3.473   4.382  0.00  0.00           C  
ATOM    387  C   ILE A  70      -7.098  -3.733   3.175  0.00  0.00           C  
ATOM    388  O   ILE A  70      -7.628  -3.947   2.077  0.00  0.00           O  
ATOM    389  CB  ILE A  70      -8.297  -1.939   4.574  0.00  0.00           C  
ATOM    390  CG2 ILE A  70      -6.922  -1.280   4.887  0.00  0.00           C  
ATOM    391  CG1 ILE A  70      -9.082  -1.154   3.499  0.00  0.00           C  
ATOM    392  CD1 ILE A  70     -10.556  -1.670   3.334  0.00  0.00           C  
ATOM    393  H   ILE A  70      -7.430  -3.643   6.419  0.00  0.00           H  
ATOM    394  HA  ILE A  70      -9.027  -3.977   4.130  0.00  0.00           H  
ATOM    395  HB  ILE A  70      -8.890  -1.824   5.482  0.00  0.00           H  
ATOM    396 HG21 ILE A  70      -6.426  -1.302   3.917  0.00  0.00           H  
ATOM    397 HG22 ILE A  70      -7.240  -0.266   5.128  0.00  0.00           H  
ATOM    398 HG23 ILE A  70      -6.404  -1.832   5.672  0.00  0.00           H  
ATOM    399 HG12 ILE A  70      -9.120  -0.138   3.893  0.00  0.00           H  
ATOM    400 HG13 ILE A  70      -8.585  -1.119   2.529  0.00  0.00           H  
ATOM    401 HD11 ILE A  70     -11.104  -0.729   3.281  0.00  0.00           H  
ATOM    402 HD12 ILE A  70     -10.545  -2.297   2.443  0.00  0.00           H  
ATOM    403 HD13 ILE A  70     -10.788  -2.248   4.229  0.00  0.00           H  
ATOM    404  N   LEU A  71      -5.774  -3.825   3.419  0.00  0.00           N  
ATOM    405  CA  LEU A  71      -4.787  -4.357   2.372  0.00  0.00           C  
ATOM    406  C   LEU A  71      -5.001  -5.833   2.021  0.00  0.00           C  
ATOM    407  O   LEU A  71      -4.721  -6.135   0.825  0.00  0.00           O  
ATOM    408  CB  LEU A  71      -3.385  -4.047   2.830  0.00  0.00           C  
ATOM    409  CG  LEU A  71      -3.144  -2.545   2.922  0.00  0.00           C  
ATOM    410  CD1 LEU A  71      -1.640  -2.408   2.976  0.00  0.00           C  
ATOM    411  CD2 LEU A  71      -3.444  -1.699   1.746  0.00  0.00           C  
ATOM    412  H   LEU A  71      -5.491  -3.893   4.386  0.00  0.00           H  
ATOM    413  HA  LEU A  71      -4.962  -3.886   1.405  0.00  0.00           H  
ATOM    414  HB2 LEU A  71      -3.130  -4.591   3.739  0.00  0.00           H  
ATOM    415  HB3 LEU A  71      -2.711  -4.481   2.092  0.00  0.00           H  
ATOM    416  HG  LEU A  71      -3.690  -2.086   3.746  0.00  0.00           H  
ATOM    417 HD11 LEU A  71      -1.330  -2.858   3.919  0.00  0.00           H  
ATOM    418 HD12 LEU A  71      -1.123  -2.744   2.077  0.00  0.00           H  
ATOM    419 HD13 LEU A  71      -1.315  -1.370   3.050  0.00  0.00           H  
ATOM    420 HD21 LEU A  71      -4.522  -1.538   1.740  0.00  0.00           H  
ATOM    421 HD22 LEU A  71      -2.908  -0.751   1.786  0.00  0.00           H  
ATOM    422 HD23 LEU A  71      -3.249  -2.221   0.810  0.00  0.00           H  
ATOM    423  N   VAL A  72      -5.573  -6.628   2.918  0.00  0.00           N  
ATOM    424  CA  VAL A  72      -6.021  -8.025   2.639  0.00  0.00           C  
ATOM    425  C   VAL A  72      -7.176  -8.050   1.710  0.00  0.00           C  
ATOM    426  O   VAL A  72      -7.269  -8.926   0.804  0.00  0.00           O  
ATOM    427  CB  VAL A  72      -6.316  -8.882   3.887  0.00  0.00           C  
ATOM    428  CG1 VAL A  72      -6.618 -10.335   3.552  0.00  0.00           C  
ATOM    429  CG2 VAL A  72      -5.298  -8.954   5.062  0.00  0.00           C  
ATOM    430  H   VAL A  72      -5.993  -6.115   3.680  0.00  0.00           H  
ATOM    431  HA  VAL A  72      -5.176  -8.579   2.231  0.00  0.00           H  
ATOM    432  HB  VAL A  72      -7.187  -8.541   4.447  0.00  0.00           H  
ATOM    433 HG11 VAL A  72      -6.904 -10.958   4.399  0.00  0.00           H  
ATOM    434 HG12 VAL A  72      -7.496 -10.442   2.915  0.00  0.00           H  
ATOM    435 HG13 VAL A  72      -5.739 -10.684   3.010  0.00  0.00           H  
ATOM    436 HG21 VAL A  72      -5.121  -7.931   5.394  0.00  0.00           H  
ATOM    437 HG22 VAL A  72      -5.612  -9.568   5.905  0.00  0.00           H  
ATOM    438 HG23 VAL A  72      -4.334  -9.367   4.765  0.00  0.00           H  
ATOM    439  N   PHE A  73      -8.133  -7.133   1.863  0.00  0.00           N  
ATOM    440  CA  PHE A  73      -9.224  -6.863   0.937  0.00  0.00           C  
ATOM    441  C   PHE A  73      -8.711  -6.307  -0.441  0.00  0.00           C  
ATOM    442  O   PHE A  73      -9.126  -6.884  -1.475  0.00  0.00           O  
ATOM    443  CB  PHE A  73     -10.242  -5.844   1.526  0.00  0.00           C  
ATOM    444  CG  PHE A  73     -11.580  -5.711   0.882  0.00  0.00           C  
ATOM    445  CD1 PHE A  73     -12.101  -6.468  -0.195  0.00  0.00           C  
ATOM    446  CE1 PHE A  73     -13.391  -6.167  -0.721  0.00  0.00           C  
ATOM    447  CZ  PHE A  73     -14.220  -5.299  -0.112  0.00  0.00           C  
ATOM    448  CE2 PHE A  73     -13.863  -4.718   1.116  0.00  0.00           C  
ATOM    449  CD2 PHE A  73     -12.546  -4.890   1.583  0.00  0.00           C  
ATOM    450  H   PHE A  73      -8.031  -6.520   2.659  0.00  0.00           H  
ATOM    451  HA  PHE A  73      -9.754  -7.800   0.766  0.00  0.00           H  
ATOM    452  HB2 PHE A  73     -10.349  -6.169   2.561  0.00  0.00           H  
ATOM    453  HB3 PHE A  73      -9.774  -4.861   1.561  0.00  0.00           H  
ATOM    454  HD1 PHE A  73     -11.329  -6.927  -0.796  0.00  0.00           H  
ATOM    455  HE1 PHE A  73     -13.728  -6.808  -1.523  0.00  0.00           H  
ATOM    456  HZ  PHE A  73     -15.214  -4.930  -0.315  0.00  0.00           H  
ATOM    457  HE2 PHE A  73     -14.585  -4.048   1.559  0.00  0.00           H  
ATOM    458  HD2 PHE A  73     -12.242  -4.377   2.483  0.00  0.00           H  
ATOM    459  N   ILE A  74      -7.753  -5.415  -0.470  0.00  0.00           N  
ATOM    460  CA  ILE A  74      -7.063  -5.011  -1.714  0.00  0.00           C  
ATOM    461  C   ILE A  74      -6.279  -6.146  -2.419  0.00  0.00           C  
ATOM    462  O   ILE A  74      -6.563  -6.477  -3.611  0.00  0.00           O  
ATOM    463  CB  ILE A  74      -6.174  -3.696  -1.481  0.00  0.00           C  
ATOM    464  CG2 ILE A  74      -5.375  -3.357  -2.689  0.00  0.00           C  
ATOM    465  CG1 ILE A  74      -7.096  -2.545  -1.091  0.00  0.00           C  
ATOM    466  CD1 ILE A  74      -6.219  -1.315  -0.723  0.00  0.00           C  
ATOM    467  H   ILE A  74      -7.472  -4.945   0.379  0.00  0.00           H  
ATOM    468  HA  ILE A  74      -7.875  -4.662  -2.353  0.00  0.00           H  
ATOM    469  HB  ILE A  74      -5.502  -3.759  -0.625  0.00  0.00           H  
ATOM    470 HG21 ILE A  74      -4.831  -4.199  -3.118  0.00  0.00           H  
ATOM    471 HG22 ILE A  74      -6.018  -2.894  -3.438  0.00  0.00           H  
ATOM    472 HG23 ILE A  74      -4.603  -2.642  -2.406  0.00  0.00           H  
ATOM    473 HG12 ILE A  74      -7.740  -2.358  -1.950  0.00  0.00           H  
ATOM    474 HG13 ILE A  74      -7.665  -2.975  -0.267  0.00  0.00           H  
ATOM    475 HD11 ILE A  74      -6.872  -0.471  -0.505  0.00  0.00           H  
ATOM    476 HD12 ILE A  74      -5.564  -1.687   0.065  0.00  0.00           H  
ATOM    477 HD13 ILE A  74      -5.631  -1.001  -1.586  0.00  0.00           H  
ATOM    478  N   GLU A  75      -5.568  -7.034  -1.728  0.00  0.00           N  
ATOM    479  CA  GLU A  75      -5.048  -8.293  -2.232  0.00  0.00           C  
ATOM    480  C   GLU A  75      -6.208  -9.301  -2.689  0.00  0.00           C  
ATOM    481  O   GLU A  75      -6.041 -10.024  -3.677  0.00  0.00           O  
ATOM    482  CB  GLU A  75      -4.228  -9.006  -1.087  0.00  0.00           C  
ATOM    483  CG  GLU A  75      -3.576 -10.303  -1.544  0.00  0.00           C  
ATOM    484  CD  GLU A  75      -2.308 -10.170  -2.495  0.00  0.00           C  
ATOM    485  OE1 GLU A  75      -2.064  -9.091  -3.082  0.00  0.00           O  
ATOM    486  OE2 GLU A  75      -1.453 -11.112  -2.591  0.00  0.00           O1-
ATOM    487  H   GLU A  75      -5.425  -6.723  -0.778  0.00  0.00           H  
ATOM    488  HA  GLU A  75      -4.575  -8.030  -3.178  0.00  0.00           H  
ATOM    489  HB2 GLU A  75      -3.458  -8.298  -0.779  0.00  0.00           H  
ATOM    490  HB3 GLU A  75      -4.972  -9.239  -0.325  0.00  0.00           H  
ATOM    491  HG2 GLU A  75      -3.255 -10.734  -0.596  0.00  0.00           H  
ATOM    492  HG3 GLU A  75      -4.263 -11.012  -2.005  0.00  0.00           H  
ATOM    493  N   HIS A  76      -7.302  -9.323  -2.024  0.00  0.00           N  
ATOM    494  CA  HIS A  76      -8.598 -10.049  -2.472  0.00  0.00           C  
ATOM    495  C   HIS A  76      -9.109  -9.528  -3.750  0.00  0.00           C  
ATOM    496  O   HIS A  76      -9.185 -10.269  -4.729  0.00  0.00           O  
ATOM    497  CB  HIS A  76      -9.756 -10.109  -1.480  1.00  0.00           C  
ATOM    498  CG  HIS A  76     -10.972 -10.898  -1.909  1.00  0.00           C  
ATOM    499  ND1 HIS A  76     -10.983 -12.233  -1.952  1.00  0.00           N  
ATOM    500  CD2 HIS A  76     -12.220 -10.491  -2.313  1.00  0.00           C  
ATOM    501  CE1 HIS A  76     -12.192 -12.643  -2.369  1.00  0.00           C  
ATOM    502  NE2 HIS A  76     -12.994 -11.607  -2.608  1.00  0.00           N  
ATOM    503  H   HIS A  76      -7.355  -8.791  -1.167  0.00  0.00           H  
ATOM    504  HA  HIS A  76      -8.336 -11.102  -2.575  0.00  0.00           H  
ATOM    505  HB2 HIS A  76      -9.417 -10.566  -0.551  1.00  0.00           H  
ATOM    506  HB3 HIS A  76     -10.114  -9.099  -1.278  1.00  0.00           H  
ATOM    507  HD1 HIS A  76     -10.159 -12.754  -1.690  1.00  0.00           H  
ATOM    508  HD2 HIS A  76     -12.456  -9.438  -2.358  1.00  0.00           H  
ATOM    509  HE1 HIS A  76     -12.400 -13.698  -2.468  1.00  0.00           H  
ATOM    510  HXT HIS A  76     -10.144  -9.721  -3.467  1.00  0.00           H  
ATOM    511  H   HIS A  76      -9.535  -9.778  -5.476  1.00  0.00           H  
ATOM    512  N   LYS A  77      -9.332  -8.235  -3.891  0.00  0.00           N  
ATOM    513  CA  LYS A  77      -9.641  -7.628  -5.231  0.00  0.00           C  
ATOM    514  C   LYS A  77      -8.583  -7.675  -6.292  0.00  0.00           C  
ATOM    515  O   LYS A  77      -8.905  -7.703  -7.450  0.00  0.00           O  
ATOM    516  CB  LYS A  77     -10.186  -6.248  -4.970  0.00  0.00           C  
ATOM    517  CG  LYS A  77     -11.595  -6.245  -4.238  0.00  0.00           C  
ATOM    518  CD  LYS A  77     -12.567  -7.228  -4.803  0.00  0.00           C  
ATOM    519  CE  LYS A  77     -13.161  -6.970  -6.172  0.00  0.00           C  
ATOM    520  NZ  LYS A  77     -14.177  -8.025  -6.485  0.00  0.00           N1+
ATOM    521  H   LYS A  77      -9.107  -7.601  -3.138  0.00  0.00           H  
ATOM    522  HA  LYS A  77     -10.375  -8.218  -5.780  0.00  0.00           H  
ATOM    523  HB2 LYS A  77      -9.512  -5.702  -4.309  0.00  0.00           H  
ATOM    524  HB3 LYS A  77     -10.321  -5.821  -5.964  0.00  0.00           H  
ATOM    525  HG2 LYS A  77     -11.489  -6.351  -3.159  0.00  0.00           H  
ATOM    526  HG3 LYS A  77     -11.949  -5.223  -4.368  0.00  0.00           H  
ATOM    527  HD2 LYS A  77     -12.209  -8.232  -4.576  0.00  0.00           H  
ATOM    528  HD3 LYS A  77     -13.409  -7.162  -4.114  0.00  0.00           H  
ATOM    529  HE2 LYS A  77     -13.636  -5.991  -6.122  0.00  0.00           H  
ATOM    530  HE3 LYS A  77     -12.315  -6.913  -6.856  0.00  0.00           H  
ATOM    531  HZ1 LYS A  77     -15.006  -8.048  -5.908  0.00  0.00           H  
ATOM    532  HZ2 LYS A  77     -13.742  -8.933  -6.399  0.00  0.00           H  
ATOM    533  HZ3 LYS A  77     -14.447  -7.881  -7.447  0.00  0.00           H  
ATOM    534  N   ARG A  78      -7.296  -7.652  -5.943  0.00  0.00           N  
ATOM    535  CA  ARG A  78      -6.154  -7.581  -6.896  0.00  0.00           C  
ATOM    536  C   ARG A  78      -5.904  -8.961  -7.532  0.00  0.00           C  
ATOM    537  O   ARG A  78      -5.538  -9.049  -8.647  0.00  0.00           O  
ATOM    538  CB  ARG A  78      -4.969  -7.083  -6.208  0.00  0.00           C  
ATOM    539  CG  ARG A  78      -3.666  -6.976  -7.034  0.00  0.00           C  
ATOM    540  CD  ARG A  78      -2.495  -6.792  -5.936  0.00  0.00           C  
ATOM    541  NE  ARG A  78      -2.499  -5.522  -5.296  0.00  0.00           N  
ATOM    542  CZ  ARG A  78      -2.194  -5.236  -4.009  0.00  0.00           C  
ATOM    543  NH1 ARG A  78      -1.754  -6.187  -3.218  0.00  0.00           N  
ATOM    544  NH2 ARG A  78      -2.106  -4.091  -3.430  0.00  0.00           N1+
ATOM    545  H   ARG A  78      -7.119  -7.441  -4.971  0.00  0.00           H  
ATOM    546  HA  ARG A  78      -6.264  -6.923  -7.758  0.00  0.00           H  
ATOM    547  HB2 ARG A  78      -5.057  -6.069  -5.818  0.00  0.00           H  
ATOM    548  HB3 ARG A  78      -4.672  -7.737  -5.388  0.00  0.00           H  
ATOM    549  HG2 ARG A  78      -3.451  -7.825  -7.684  0.00  0.00           H  
ATOM    550  HG3 ARG A  78      -3.622  -6.166  -7.762  0.00  0.00           H  
ATOM    551  HD2 ARG A  78      -2.549  -7.629  -5.239  0.00  0.00           H  
ATOM    552  HD3 ARG A  78      -1.525  -6.883  -6.424  0.00  0.00           H  
ATOM    553  HE  ARG A  78      -2.787  -4.715  -5.830  0.00  0.00           H  
ATOM    554 HH11 ARG A  78      -1.508  -5.860  -2.294  0.00  0.00           H  
ATOM    555 HH12 ARG A  78      -1.859  -7.134  -3.551  0.00  0.00           H  
ATOM    556 HH21 ARG A  78      -2.229  -3.241  -3.961  0.00  0.00           H  
ATOM    557 HH22 ARG A  78      -1.922  -4.108  -2.437  0.00  0.00           H  
ATOM    558  N   LYS A  79      -6.131 -10.096  -6.791  0.00  0.00           N  
ATOM    559  CA  LYS A  79      -5.697 -11.556  -7.206  0.00  0.00           C  
ATOM    560  C   LYS A  79      -6.596 -12.751  -6.962  0.00  0.00           C  
ATOM    561  O   LYS A  79      -6.165 -13.869  -7.293  0.00  0.00           O  
ATOM    562  CB  LYS A  79      -4.394 -11.906  -6.403  0.00  0.00           C  
ATOM    563  CG  LYS A  79      -3.246 -10.927  -6.528  0.00  0.00           C  
ATOM    564  CD  LYS A  79      -1.926 -11.361  -5.965  0.00  0.00           C  
ATOM    565  CE  LYS A  79      -0.915 -10.187  -5.962  0.00  0.00           C  
ATOM    566  NZ  LYS A  79       0.004 -10.247  -4.912  0.00  0.00           N1+
ATOM    567  H   LYS A  79      -6.416  -9.964  -5.831  0.00  0.00           H  
ATOM    568  HA  LYS A  79      -5.468 -11.542  -8.272  0.00  0.00           H  
ATOM    569  HB2 LYS A  79      -4.749 -11.861  -5.374  0.00  0.00           H  
ATOM    570  HB3 LYS A  79      -4.038 -12.880  -6.741  0.00  0.00           H  
ATOM    571  HG2 LYS A  79      -3.108 -10.715  -7.588  0.00  0.00           H  
ATOM    572  HG3 LYS A  79      -3.456  -9.978  -6.035  0.00  0.00           H  
ATOM    573  HD2 LYS A  79      -2.125 -11.728  -4.958  0.00  0.00           H  
ATOM    574  HD3 LYS A  79      -1.562 -12.225  -6.522  0.00  0.00           H  
ATOM    575  HE2 LYS A  79      -0.431 -10.131  -6.937  0.00  0.00           H  
ATOM    576  HE3 LYS A  79      -1.551  -9.304  -5.899  0.00  0.00           H  
ATOM    577  HZ1 LYS A  79       0.648  -9.469  -4.922  0.00  0.00           H  
ATOM    578  HZ2 LYS A  79      -0.522 -10.172  -4.053  0.00  0.00           H  
ATOM    579  HZ3 LYS A  79       0.607 -11.057  -4.954  0.00  0.00           H  
ATOM    580  N   GLN A  80      -7.828 -12.503  -6.459  0.00  0.00           N  
ATOM    581  CA  GLN A  80      -8.716 -13.623  -6.201  0.00  0.00           C  
ATOM    582  C   GLN A  80     -10.143 -13.427  -6.665  0.00  0.00           C  
ATOM    583  O   GLN A  80     -10.926 -14.413  -6.657  0.00  0.00           O  
ATOM    584  CB  GLN A  80      -8.860 -13.789  -4.636  0.00  0.00           C  
ATOM    585  CG  GLN A  80      -7.533 -14.322  -4.018  0.00  0.00           C  
ATOM    586  CD  GLN A  80      -7.810 -14.847  -2.572  0.00  0.00           C  
ATOM    587  OE1 GLN A  80      -8.788 -14.596  -1.883  0.00  0.00           O  
ATOM    588  NE2 GLN A  80      -6.753 -15.398  -1.932  0.00  0.00           N  
ATOM    589  H   GLN A  80      -8.162 -11.569  -6.265  0.00  0.00           H  
ATOM    590  HA  GLN A  80      -8.294 -14.552  -6.584  0.00  0.00           H  
ATOM    591  HB2 GLN A  80      -9.172 -12.875  -4.131  0.00  0.00           H  
ATOM    592  HB3 GLN A  80      -9.585 -14.567  -4.397  0.00  0.00           H  
ATOM    593  HG2 GLN A  80      -7.147 -15.207  -4.523  0.00  0.00           H  
ATOM    594  HG3 GLN A  80      -6.718 -13.598  -4.025  0.00  0.00           H  
ATOM    595 HE21 GLN A  80      -6.991 -15.869  -1.071  0.00  0.00           H  
ATOM    596 HE22 GLN A  80      -6.082 -15.709  -2.620  0.00  0.00           H  
ATOM    597  N   CYS A  81     -10.555 -12.195  -6.992  0.00  0.00           N  
ATOM    598  CA  CYS A  81     -11.956 -11.877  -7.242  0.00  0.00           C  
ATOM    599  C   CYS A  81     -12.049 -10.647  -8.307  0.00  0.00           C  
ATOM    600  O   CYS A  81     -12.111  -9.528  -7.881  0.00  0.00           O  
ATOM    601  CB  CYS A  81     -12.457 -11.550  -5.838  1.00  0.00           C  
ATOM    602  SG  CYS A  81     -14.269 -11.491  -5.724  1.00  0.00           S1-
ATOM    603  HN  CYS A  81      -9.752 -11.594  -7.108  0.00  0.00           H  
ATOM    604  HA  CYS A  81     -12.529 -12.717  -7.634  0.00  0.00           H  
ATOM    605  HB2 CYS A  81     -12.107 -12.312  -5.141  1.00  0.00           H  
ATOM    606  HB3 CYS A  81     -12.075 -10.576  -5.533  1.00  0.00           H  
ATOM    607  N   GLY A  82     -11.878 -10.996  -9.574  0.00  0.00           N  
ATOM    608  CA  GLY A  82     -11.545  -9.933 -10.644  0.00  0.00           C  
ATOM    609  C   GLY A  82     -12.822  -9.326 -11.137  0.00  0.00           C  
ATOM    610  O   GLY A  82     -13.715 -10.002 -11.574  0.00  0.00           O  
ATOM    611  H   GLY A  82     -11.710 -11.948  -9.868  0.00  0.00           H  
ATOM    612  HA2 GLY A  82     -10.836  -9.208 -10.246  0.00  0.00           H  
ATOM    613  HA3 GLY A  82     -10.996 -10.399 -11.462  0.00  0.00           H  
ATOM    614  N   GLY A  83     -12.899  -7.945 -11.173  0.00  0.00           N  
ATOM    615  CA  GLY A  83     -14.159  -7.264 -11.545  0.00  0.00           C  
ATOM    616  C   GLY A  83     -14.835  -6.595 -10.283  0.00  0.00           C  
ATOM    617  O   GLY A  83     -14.612  -6.900  -9.099  0.00  0.00           O  
ATOM    618  H   GLY A  83     -12.167  -7.461 -10.672  0.00  0.00           H  
ATOM    619  HA2 GLY A  83     -13.804  -6.452 -12.180  0.00  0.00           H  
ATOM    620  HA3 GLY A  83     -14.883  -7.907 -12.046  0.00  0.00           H  
ATOM    621  N   NMA A  84     -15.739  -5.596 -10.580  1.00  0.00           N  
ATOM    622  CA  NMA A  84     -16.432  -4.899  -9.505  1.00  0.00           C  
ATOM    623  H   NMA A  84     -15.920  -5.348 -11.541  1.00  0.00           H  
ATOM    624 1HA  NMA A  84     -16.095  -5.317  -8.531  1.00  0.00           H  
ATOM    625 2HA  NMA A  84     -16.197  -3.811  -9.550  1.00  0.00           H  
ATOM    626 3HA  NMA A  84     -17.531  -5.037  -9.614  1.00  0.00           H  
TER     627      NMA A  84
ATOM   1255  ZN  ZN  A  85     -14.771 -11.218  -3.371  0.00  0.00          Zn  
TER
ATOM    628  CH3 ACE B  41      -2.706  -0.905  15.355  0.00  0.00           C  
ATOM    629  C   ACE B  41      -2.712  -0.351  13.985  0.00  0.00           C  
ATOM    630  O   ACE B  41      -3.059   0.753  13.712  0.00  0.00           O  
ATOM    631  H1  ACE B  41      -3.185  -1.863  15.557  0.00  0.00           H  
ATOM    632  H2  ACE B  41      -1.665  -1.082  15.629  0.00  0.00           H  
ATOM    633  H3  ACE B  41      -3.219  -0.234  16.044  0.00  0.00           H  
ATOM    634  N   SER B  42      -2.264  -1.170  12.981  0.00  0.00           N  
ATOM    635  CA  SER B  42      -2.023  -0.753  11.670  0.00  0.00           C  
ATOM    636  C   SER B  42      -2.655  -1.718  10.608  0.00  0.00           C  
ATOM    637  O   SER B  42      -2.639  -2.893  10.856  0.00  0.00           O  
ATOM    638  CB  SER B  42      -0.538  -0.480  11.373  0.00  0.00           C  
ATOM    639  OG  SER B  42      -0.375  -0.046  10.077  0.00  0.00           O  
ATOM    640  H   SER B  42      -2.078  -2.113  13.292  0.00  0.00           H  
ATOM    641  HA  SER B  42      -2.564   0.171  11.468  0.00  0.00           H  
ATOM    642  HB2 SER B  42      -0.358   0.349  12.057  0.00  0.00           H  
ATOM    643  HB3 SER B  42      -0.029  -1.413  11.616  0.00  0.00           H  
ATOM    644  HG  SER B  42      -0.835   0.790   9.970  0.00  0.00           H  
ATOM    645  N   GLY B  43      -3.206  -1.189   9.542  0.00  0.00           N  
ATOM    646  CA  GLY B  43      -3.693  -1.963   8.467  0.00  0.00           C  
ATOM    647  C   GLY B  43      -3.337  -1.425   7.118  0.00  0.00           C  
ATOM    648  O   GLY B  43      -2.945  -2.135   6.241  0.00  0.00           O  
ATOM    649  H   GLY B  43      -3.522  -0.231   9.486  0.00  0.00           H  
ATOM    650  HA2 GLY B  43      -3.450  -3.007   8.667  0.00  0.00           H  
ATOM    651  HA3 GLY B  43      -4.775  -1.854   8.540  0.00  0.00           H  
ATOM    652  N   LEU B  44      -3.414  -0.093   6.963  0.00  0.00           N  
ATOM    653  CA  LEU B  44      -2.955   0.705   5.834  0.00  0.00           C  
ATOM    654  C   LEU B  44      -1.506   1.082   5.908  0.00  0.00           C  
ATOM    655  O   LEU B  44      -0.763   1.126   4.917  0.00  0.00           O  
ATOM    656  CB  LEU B  44      -3.795   2.021   5.773  0.00  0.00           C  
ATOM    657  CG  LEU B  44      -5.312   1.747   5.569  0.00  0.00           C  
ATOM    658  CD1 LEU B  44      -6.160   2.933   6.007  0.00  0.00           C  
ATOM    659  CD2 LEU B  44      -5.516   1.579   4.099  0.00  0.00           C  
ATOM    660  H   LEU B  44      -3.633   0.418   7.806  0.00  0.00           H  
ATOM    661  HA  LEU B  44      -3.158   0.168   4.908  0.00  0.00           H  
ATOM    662  HB2 LEU B  44      -3.696   2.459   6.766  0.00  0.00           H  
ATOM    663  HB3 LEU B  44      -3.456   2.683   4.977  0.00  0.00           H  
ATOM    664  HG  LEU B  44      -5.600   0.894   6.183  0.00  0.00           H  
ATOM    665 HD11 LEU B  44      -7.173   2.621   5.752  0.00  0.00           H  
ATOM    666 HD12 LEU B  44      -6.181   3.150   7.075  0.00  0.00           H  
ATOM    667 HD13 LEU B  44      -5.967   3.863   5.471  0.00  0.00           H  
ATOM    668 HD21 LEU B  44      -6.570   1.364   3.924  0.00  0.00           H  
ATOM    669 HD22 LEU B  44      -5.301   2.479   3.522  0.00  0.00           H  
ATOM    670 HD23 LEU B  44      -5.063   0.672   3.699  0.00  0.00           H  
ATOM    671  N   GLY B  45      -0.900   1.218   7.092  0.00  0.00           N  
ATOM    672  CA  GLY B  45       0.505   1.584   7.287  0.00  0.00           C  
ATOM    673  C   GLY B  45       1.528   0.537   6.743  0.00  0.00           C  
ATOM    674  O   GLY B  45       2.635   0.859   6.389  0.00  0.00           O  
ATOM    675  H   GLY B  45      -1.491   1.344   7.902  0.00  0.00           H  
ATOM    676  HA2 GLY B  45       0.798   2.525   6.823  0.00  0.00           H  
ATOM    677  HA3 GLY B  45       0.612   1.724   8.362  0.00  0.00           H  
ATOM    678  N   LEU B  46       1.005  -0.704   6.635  0.00  0.00           N  
ATOM    679  CA  LEU B  46       1.693  -1.944   6.211  0.00  0.00           C  
ATOM    680  C   LEU B  46       2.123  -2.008   4.745  0.00  0.00           C  
ATOM    681  O   LEU B  46       3.032  -2.698   4.401  0.00  0.00           O  
ATOM    682  CB  LEU B  46       0.676  -3.130   6.439  0.00  0.00           C  
ATOM    683  CG  LEU B  46       0.093  -3.249   7.853  0.00  0.00           C  
ATOM    684  CD1 LEU B  46      -0.772  -4.453   8.021  0.00  0.00           C  
ATOM    685  CD2 LEU B  46       1.078  -3.242   8.991  0.00  0.00           C  
ATOM    686  H   LEU B  46       0.027  -0.721   6.888  0.00  0.00           H  
ATOM    687  HA  LEU B  46       2.591  -2.073   6.815  0.00  0.00           H  
ATOM    688  HB2 LEU B  46      -0.123  -2.991   5.711  0.00  0.00           H  
ATOM    689  HB3 LEU B  46       1.158  -4.046   6.096  0.00  0.00           H  
ATOM    690  HG  LEU B  46      -0.480  -2.346   8.064  0.00  0.00           H  
ATOM    691 HD11 LEU B  46      -0.940  -4.794   9.043  0.00  0.00           H  
ATOM    692 HD12 LEU B  46      -1.704  -4.116   7.566  0.00  0.00           H  
ATOM    693 HD13 LEU B  46      -0.222  -5.253   7.526  0.00  0.00           H  
ATOM    694 HD21 LEU B  46       1.582  -2.276   9.011  0.00  0.00           H  
ATOM    695 HD22 LEU B  46       0.513  -3.219   9.923  0.00  0.00           H  
ATOM    696 HD23 LEU B  46       1.737  -4.091   8.812  0.00  0.00           H  
ATOM    697  N   MET B  47       1.567  -1.112   3.903  0.00  0.00           N  
ATOM    698  CA  MET B  47       2.156  -0.902   2.577  0.00  0.00           C  
ATOM    699  C   MET B  47       3.421  -0.109   2.519  0.00  0.00           C  
ATOM    700  O   MET B  47       4.119  -0.224   1.529  0.00  0.00           O  
ATOM    701  CB  MET B  47       1.030  -0.347   1.670  0.00  0.00           C  
ATOM    702  CG  MET B  47       1.336   0.011   0.197  0.00  0.00           C  
ATOM    703  SD  MET B  47      -0.003   0.295  -0.969  0.00  0.00           S  
ATOM    704  CE  MET B  47      -0.458  -1.442  -1.427  0.00  0.00           C  
ATOM    705  H   MET B  47       0.735  -0.605   4.166  0.00  0.00           H  
ATOM    706  HA  MET B  47       2.349  -1.876   2.127  0.00  0.00           H  
ATOM    707  HB2 MET B  47       0.288  -1.144   1.632  0.00  0.00           H  
ATOM    708  HB3 MET B  47       0.520   0.512   2.106  0.00  0.00           H  
ATOM    709  HG2 MET B  47       1.843   0.975   0.232  0.00  0.00           H  
ATOM    710  HG3 MET B  47       1.910  -0.773  -0.297  0.00  0.00           H  
ATOM    711  HE1 MET B  47      -1.060  -1.377  -2.333  0.00  0.00           H  
ATOM    712  HE2 MET B  47       0.476  -1.966  -1.628  0.00  0.00           H  
ATOM    713  HE3 MET B  47      -1.078  -1.884  -0.647  0.00  0.00           H  
ATOM    714  N   VAL B  48       3.687   0.733   3.548  0.00  0.00           N  
ATOM    715  CA  VAL B  48       4.729   1.806   3.539  0.00  0.00           C  
ATOM    716  C   VAL B  48       5.498   1.856   4.839  0.00  0.00           C  
ATOM    717  O   VAL B  48       6.419   2.642   5.020  0.00  0.00           O  
ATOM    718  CB  VAL B  48       4.125   3.135   2.976  0.00  0.00           C  
ATOM    719  CG1 VAL B  48       3.079   3.618   3.966  0.00  0.00           C  
ATOM    720  CG2 VAL B  48       5.108   4.168   2.527  0.00  0.00           C  
ATOM    721  H   VAL B  48       2.993   0.781   4.280  0.00  0.00           H  
ATOM    722  HA  VAL B  48       5.513   1.485   2.853  0.00  0.00           H  
ATOM    723  HB  VAL B  48       3.584   2.977   2.044  0.00  0.00           H  
ATOM    724 HG11 VAL B  48       2.233   2.935   4.039  0.00  0.00           H  
ATOM    725 HG12 VAL B  48       3.574   3.966   4.872  0.00  0.00           H  
ATOM    726 HG13 VAL B  48       2.662   4.548   3.577  0.00  0.00           H  
ATOM    727 HG21 VAL B  48       5.768   3.757   1.764  0.00  0.00           H  
ATOM    728 HG22 VAL B  48       4.547   4.953   2.019  0.00  0.00           H  
ATOM    729 HG23 VAL B  48       5.693   4.589   3.344  0.00  0.00           H  
ATOM    730  N   GLY B  49       5.344   0.923   5.775  0.00  0.00           N  
ATOM    731  CA  GLY B  49       6.193   0.722   6.901  0.00  0.00           C  
ATOM    732  C   GLY B  49       5.920   1.533   8.150  0.00  0.00           C  
ATOM    733  O   GLY B  49       6.715   1.555   9.055  0.00  0.00           O  
ATOM    734  H   GLY B  49       4.569   0.280   5.697  0.00  0.00           H  
ATOM    735  HA2 GLY B  49       6.113  -0.340   7.132  0.00  0.00           H  
ATOM    736  HA3 GLY B  49       7.236   0.808   6.594  0.00  0.00           H  
ATOM    737  N   GLY B  50       4.775   2.156   8.199  0.00  0.00           N  
ATOM    738  CA  GLY B  50       4.374   3.066   9.304  0.00  0.00           C  
ATOM    739  C   GLY B  50       2.958   3.495   9.348  0.00  0.00           C  
ATOM    740  O   GLY B  50       2.227   3.652   8.330  0.00  0.00           O  
ATOM    741  H   GLY B  50       4.085   2.160   7.461  0.00  0.00           H  
ATOM    742  HA2 GLY B  50       4.639   2.448  10.162  0.00  0.00           H  
ATOM    743  HA3 GLY B  50       5.013   3.948   9.268  0.00  0.00           H  
ATOM    744  N   PRO B  51       2.468   3.782  10.544  0.00  0.00           N  
ATOM    745  CA  PRO B  51       1.047   3.838  10.806  0.00  0.00           C  
ATOM    746  C   PRO B  51       0.332   5.080  10.298  0.00  0.00           C  
ATOM    747  O   PRO B  51      -0.916   5.084  10.522  0.00  0.00           O  
ATOM    748  CD  PRO B  51       3.191   3.756  11.847  0.00  0.00           C  
ATOM    749  CG  PRO B  51       2.223   4.216  12.910  0.00  0.00           C  
ATOM    750  CB  PRO B  51       0.888   3.653  12.350  0.00  0.00           C  
ATOM    751  HD2 PRO B  51       3.959   4.530  11.841  0.00  0.00           H  
ATOM    752  HD3 PRO B  51       3.491   2.723  12.021  0.00  0.00           H  
ATOM    753  HG2 PRO B  51       2.207   5.300  13.020  0.00  0.00           H  
ATOM    754  HG3 PRO B  51       2.366   3.679  13.847  0.00  0.00           H  
ATOM    755  HB2 PRO B  51       0.040   4.187  12.780  0.00  0.00           H  
ATOM    756  HB3 PRO B  51       0.796   2.593  12.584  0.00  0.00           H  
ATOM    757  HA  PRO B  51       0.502   3.057  10.276  0.00  0.00           H  
ATOM    758  N   ASP B  52       0.980   6.023   9.754  0.00  0.00           N  
ATOM    759  CA  ASP B  52       0.457   7.400   9.373  0.00  0.00           C  
ATOM    760  C   ASP B  52      -0.870   7.394   8.615  0.00  0.00           C  
ATOM    761  O   ASP B  52      -1.854   8.092   9.087  0.00  0.00           O  
ATOM    762  CB  ASP B  52       1.448   8.316   8.607  0.00  0.00           C  
ATOM    763  CG  ASP B  52       2.893   8.052   9.041  0.00  0.00           C  
ATOM    764  OD1 ASP B  52       3.568   7.211   8.396  0.00  0.00           O  
ATOM    765  OD2 ASP B  52       3.467   8.676  10.060  0.00  0.00           O1-
ATOM    766  H   ASP B  52       1.963   5.841   9.609  0.00  0.00           H  
ATOM    767  HA  ASP B  52       0.317   7.917  10.322  0.00  0.00           H  
ATOM    768  HB2 ASP B  52       1.390   8.107   7.539  0.00  0.00           H  
ATOM    769  HB3 ASP B  52       1.178   9.360   8.764  0.00  0.00           H  
ATOM    770  N   PRO B  53      -1.072   6.557   7.553  0.00  0.00           N  
ATOM    771  CA  PRO B  53      -2.303   6.349   6.807  0.00  0.00           C  
ATOM    772  C   PRO B  53      -3.551   5.782   7.723  0.00  0.00           C  
ATOM    773  O   PRO B  53      -4.674   6.049   7.382  0.00  0.00           O  
ATOM    774  CD  PRO B  53      -0.016   5.728   6.943  0.00  0.00           C  
ATOM    775  CG  PRO B  53      -0.429   5.369   5.495  0.00  0.00           C  
ATOM    776  CB  PRO B  53      -1.973   5.311   5.693  0.00  0.00           C  
ATOM    777  HD2 PRO B  53      -0.032   4.722   7.362  0.00  0.00           H  
ATOM    778  HD3 PRO B  53       1.027   6.037   7.022  0.00  0.00           H  
ATOM    779  HG2 PRO B  53      -0.107   4.426   5.053  0.00  0.00           H  
ATOM    780  HG3 PRO B  53      -0.233   6.189   4.804  0.00  0.00           H  
ATOM    781  HB2 PRO B  53      -2.146   4.297   6.052  0.00  0.00           H  
ATOM    782  HB3 PRO B  53      -2.377   5.514   4.702  0.00  0.00           H  
ATOM    783  HA  PRO B  53      -2.501   7.320   6.354  0.00  0.00           H  
ATOM    784  N   ASP B  54      -3.285   5.072   8.840  0.00  0.00           N  
ATOM    785  CA  ASP B  54      -4.333   4.601   9.795  0.00  0.00           C  
ATOM    786  C   ASP B  54      -4.671   5.723  10.807  0.00  0.00           C  
ATOM    787  O   ASP B  54      -5.775   5.818  11.353  0.00  0.00           O  
ATOM    788  CB  ASP B  54      -3.854   3.414  10.581  0.00  0.00           C  
ATOM    789  CG  ASP B  54      -3.533   2.231   9.741  0.00  0.00           C  
ATOM    790  OD1 ASP B  54      -2.370   1.935   9.414  0.00  0.00           O  
ATOM    791  OD2 ASP B  54      -4.447   1.590   9.242  0.00  0.00           O1-
ATOM    792  H   ASP B  54      -2.352   4.713   8.986  0.00  0.00           H  
ATOM    793  HA  ASP B  54      -5.196   4.250   9.229  0.00  0.00           H  
ATOM    794  HB2 ASP B  54      -2.998   3.672  11.204  0.00  0.00           H  
ATOM    795  HB3 ASP B  54      -4.585   2.973  11.259  0.00  0.00           H  
ATOM    796  N   LEU B  55      -3.696   6.632  11.072  0.00  0.00           N  
ATOM    797  CA  LEU B  55      -3.841   7.819  12.023  0.00  0.00           C  
ATOM    798  C   LEU B  55      -4.307   9.157  11.324  0.00  0.00           C  
ATOM    799  O   LEU B  55      -4.723  10.206  11.913  0.00  0.00           O  
ATOM    800  CB  LEU B  55      -2.477   7.978  12.686  0.00  0.00           C  
ATOM    801  CG  LEU B  55      -1.848   6.823  13.403  0.00  0.00           C  
ATOM    802  CD1 LEU B  55      -0.401   7.181  13.585  0.00  0.00           C  
ATOM    803  CD2 LEU B  55      -2.320   6.650  14.885  0.00  0.00           C  
ATOM    804  H   LEU B  55      -2.854   6.465  10.540  0.00  0.00           H  
ATOM    805  HA  LEU B  55      -4.626   7.541  12.726  0.00  0.00           H  
ATOM    806  HB2 LEU B  55      -1.787   8.094  11.850  0.00  0.00           H  
ATOM    807  HB3 LEU B  55      -2.494   8.857  13.332  0.00  0.00           H  
ATOM    808  HG  LEU B  55      -1.891   5.860  12.893  0.00  0.00           H  
ATOM    809 HD11 LEU B  55      -0.270   7.992  14.301  0.00  0.00           H  
ATOM    810 HD12 LEU B  55       0.067   6.256  13.921  0.00  0.00           H  
ATOM    811 HD13 LEU B  55       0.041   7.449  12.625  0.00  0.00           H  
ATOM    812 HD21 LEU B  55      -1.763   5.766  15.194  0.00  0.00           H  
ATOM    813 HD22 LEU B  55      -3.374   6.494  14.655  0.00  0.00           H  
ATOM    814 HD23 LEU B  55      -2.147   7.470  15.582  0.00  0.00           H  
ATOM    815  N   LEU B  56      -4.325   9.167  10.015  0.00  0.00           N  
ATOM    816  CA  LEU B  56      -4.816  10.259   9.107  0.00  0.00           C  
ATOM    817  C   LEU B  56      -3.913  11.549   9.315  0.00  0.00           C  
ATOM    818  O   LEU B  56      -4.357  12.584   8.894  0.00  0.00           O  
ATOM    819  CB  LEU B  56      -6.327  10.297   9.052  0.00  0.00           C  
ATOM    820  CG  LEU B  56      -6.994   8.977   8.603  0.00  0.00           C  
ATOM    821  CD1 LEU B  56      -8.469   8.894   8.962  0.00  0.00           C  
ATOM    822  CD2 LEU B  56      -6.714   8.820   7.094  0.00  0.00           C  
ATOM    823  H   LEU B  56      -3.944   8.388   9.497  0.00  0.00           H  
ATOM    824  HA  LEU B  56      -4.568  10.001   8.077  0.00  0.00           H  
ATOM    825  HB2 LEU B  56      -6.668  10.566  10.052  0.00  0.00           H  
ATOM    826  HB3 LEU B  56      -6.735  11.064   8.394  0.00  0.00           H  
ATOM    827  HG  LEU B  56      -6.596   8.125   9.154  0.00  0.00           H  
ATOM    828 HD11 LEU B  56      -8.527   9.124  10.026  0.00  0.00           H  
ATOM    829 HD12 LEU B  56      -9.020   9.598   8.339  0.00  0.00           H  
ATOM    830 HD13 LEU B  56      -8.883   7.910   8.743  0.00  0.00           H  
ATOM    831 HD21 LEU B  56      -7.165   9.607   6.490  0.00  0.00           H  
ATOM    832 HD22 LEU B  56      -5.641   8.775   6.905  0.00  0.00           H  
ATOM    833 HD23 LEU B  56      -7.177   7.886   6.776  0.00  0.00           H  
ATOM    834  N   THR B  57      -2.755  11.408   9.875  0.00  0.00           N  
ATOM    835  CA  THR B  57      -1.788  12.497  10.135  0.00  0.00           C  
ATOM    836  C   THR B  57      -0.376  12.091   9.935  0.00  0.00           C  
ATOM    837  O   THR B  57      -0.037  10.999  10.488  0.00  0.00           O  
ATOM    838  CB  THR B  57      -1.954  13.256  11.442  0.00  0.00           C  
ATOM    839  CG2 THR B  57      -1.621  12.464  12.797  0.00  0.00           C  
ATOM    840  OG1 THR B  57      -1.092  14.379  11.308  0.00  0.00           O  
ATOM    841  H   THR B  57      -2.494  10.441  10.001  0.00  0.00           H  
ATOM    842  HA  THR B  57      -1.987  13.173   9.304  0.00  0.00           H  
ATOM    843  HB  THR B  57      -2.962  13.661  11.526  0.00  0.00           H  
ATOM    844 HG21 THR B  57      -2.253  11.576  12.779  0.00  0.00           H  
ATOM    845 HG22 THR B  57      -0.566  12.190  12.764  0.00  0.00           H  
ATOM    846 HG23 THR B  57      -1.857  13.040  13.692  0.00  0.00           H  
ATOM    847  HG1 THR B  57      -1.610  15.073  10.895  0.00  0.00           H  
ATOM    848  N   CYS B  58       0.447  12.738   9.110  0.00  0.00           N  
ATOM    849  CA  CYS B  58       1.794  12.424   8.830  0.00  0.00           C  
ATOM    850  C   CYS B  58       2.843  13.093   9.837  0.00  0.00           C  
ATOM    851  O   CYS B  58       3.395  14.189   9.574  0.00  0.00           O  
ATOM    852  CB  CYS B  58       2.054  12.927   7.413  1.00  0.00           C  
ATOM    853  SG  CYS B  58       3.434  12.072   6.596  1.00  0.00           S1-
ATOM    854  HN  CYS B  58       0.059  13.492   8.562  0.00  0.00           H  
ATOM    855  HA  CYS B  58       1.997  11.359   8.944  0.00  0.00           H  
ATOM    856  HB2 CYS B  58       1.164  12.774   6.803  1.00  0.00           H  
ATOM    857  HB3 CYS B  58       2.296  13.989   7.442  1.00  0.00           H  
ATOM    858  N   GLY B  59       3.001  12.480  11.068  0.00  0.00           N  
ATOM    859  CA  GLY B  59       3.664  12.961  12.167  0.00  0.00           C  
ATOM    860  C   GLY B  59       5.178  13.175  12.074  0.00  0.00           C  
ATOM    861  O   GLY B  59       5.846  13.798  12.914  0.00  0.00           O  
ATOM    862  H   GLY B  59       2.537  11.588  11.167  0.00  0.00           H  
ATOM    863  HA2 GLY B  59       3.169  13.840  12.579  0.00  0.00           H  
ATOM    864  HA3 GLY B  59       3.571  12.107  12.837  0.00  0.00           H  
ATOM    865  N   GLN B  60       5.795  12.740  10.945  0.00  0.00           N  
ATOM    866  CA  GLN B  60       7.215  13.043  10.600  0.00  0.00           C  
ATOM    867  C   GLN B  60       7.438  14.504  10.084  0.00  0.00           C  
ATOM    868  O   GLN B  60       8.455  15.133  10.263  0.00  0.00           O  
ATOM    869  CB  GLN B  60       7.663  12.037   9.516  0.00  0.00           C  
ATOM    870  CG  GLN B  60       9.164  11.713   9.251  0.00  0.00           C  
ATOM    871  CD  GLN B  60      10.054  11.171  10.376  0.00  0.00           C  
ATOM    872  OE1 GLN B  60       9.931  11.386  11.548  0.00  0.00           O  
ATOM    873  NE2 GLN B  60      11.034  10.447   9.924  0.00  0.00           N  
ATOM    874  H   GLN B  60       5.267  12.159  10.310  0.00  0.00           H  
ATOM    875  HA  GLN B  60       7.853  12.968  11.482  0.00  0.00           H  
ATOM    876  HB2 GLN B  60       7.164  11.098   9.754  0.00  0.00           H  
ATOM    877  HB3 GLN B  60       7.322  12.419   8.554  0.00  0.00           H  
ATOM    878  HG2 GLN B  60       9.191  11.184   8.298  0.00  0.00           H  
ATOM    879  HG3 GLN B  60       9.580  12.689   9.001  0.00  0.00           H  
ATOM    880 HE21 GLN B  60      11.680  10.080  10.609  0.00  0.00           H  
ATOM    881 HE22 GLN B  60      11.116  10.240   8.939  0.00  0.00           H  
ATOM    882  N   CYS B  61       6.378  15.068   9.494  0.00  0.00           N  
ATOM    883  CA  CYS B  61       6.291  16.342   8.739  0.00  0.00           C  
ATOM    884  C   CYS B  61       5.062  17.216   8.880  0.00  0.00           C  
ATOM    885  O   CYS B  61       4.936  18.319   8.321  0.00  0.00           O  
ATOM    886  CB  CYS B  61       6.642  15.898   7.322  1.00  0.00           C  
ATOM    887  SG  CYS B  61       5.181  15.514   6.313  1.00  0.00           S1-
ATOM    888  HN  CYS B  61       5.516  14.545   9.554  0.00  0.00           H  
ATOM    889  HA  CYS B  61       7.182  16.912   9.002  0.00  0.00           H  
ATOM    890  HB2 CYS B  61       7.192  16.693   6.817  1.00  0.00           H  
ATOM    891  HB3 CYS B  61       7.259  15.000   7.364  1.00  0.00           H  
ATOM    892  N   GLN B  62       4.104  16.760   9.687  0.00  0.00           N  
ATOM    893  CA  GLN B  62       2.950  17.403  10.172  0.00  0.00           C  
ATOM    894  C   GLN B  62       1.861  17.740   9.098  0.00  0.00           C  
ATOM    895  O   GLN B  62       1.498  18.938   8.896  0.00  0.00           O  
ATOM    896  CB  GLN B  62       3.251  18.569  11.230  0.00  0.00           C  
ATOM    897  CG  GLN B  62       4.216  18.093  12.324  0.00  0.00           C  
ATOM    898  CD  GLN B  62       3.691  17.097  13.264  0.00  0.00           C  
ATOM    899  OE1 GLN B  62       2.586  16.564  13.164  0.00  0.00           O  
ATOM    900  NE2 GLN B  62       4.394  16.773  14.271  0.00  0.00           N  
ATOM    901  H   GLN B  62       4.288  15.860  10.106  0.00  0.00           H  
ATOM    902  HA  GLN B  62       2.501  16.549  10.680  0.00  0.00           H  
ATOM    903  HB2 GLN B  62       3.608  19.378  10.593  0.00  0.00           H  
ATOM    904  HB3 GLN B  62       2.299  18.854  11.678  0.00  0.00           H  
ATOM    905  HG2 GLN B  62       5.152  17.833  11.830  0.00  0.00           H  
ATOM    906  HG3 GLN B  62       4.349  18.970  12.958  0.00  0.00           H  
ATOM    907 HE21 GLN B  62       3.862  16.283  14.976  0.00  0.00           H  
ATOM    908 HE22 GLN B  62       5.282  17.173  14.540  0.00  0.00           H  
ATOM    909  N   MET B  63       1.575  16.814   8.168  0.00  0.00           N  
ATOM    910  CA  MET B  63       0.744  16.940   6.995  0.00  0.00           C  
ATOM    911  C   MET B  63      -0.388  15.954   7.046  0.00  0.00           C  
ATOM    912  O   MET B  63      -0.217  14.763   7.282  0.00  0.00           O  
ATOM    913  CB  MET B  63       1.646  16.834   5.772  0.00  0.00           C  
ATOM    914  CG  MET B  63       0.858  17.215   4.477  0.00  0.00           C  
ATOM    915  SD  MET B  63       1.447  16.600   2.923  0.00  0.00           S  
ATOM    916  CE  MET B  63       3.126  17.177   2.928  0.00  0.00           C  
ATOM    917  H   MET B  63       1.940  15.896   8.379  0.00  0.00           H  
ATOM    918  HA  MET B  63       0.364  17.962   6.996  0.00  0.00           H  
ATOM    919  HB2 MET B  63       2.503  17.504   5.849  0.00  0.00           H  
ATOM    920  HB3 MET B  63       2.046  15.826   5.661  0.00  0.00           H  
ATOM    921  HG2 MET B  63      -0.163  16.894   4.686  0.00  0.00           H  
ATOM    922  HG3 MET B  63       0.914  18.303   4.473  0.00  0.00           H  
ATOM    923  HE1 MET B  63       3.498  16.799   1.975  0.00  0.00           H  
ATOM    924  HE2 MET B  63       3.182  18.265   2.899  0.00  0.00           H  
ATOM    925  HE3 MET B  63       3.659  16.675   3.735  0.00  0.00           H  
ATOM    926  N   ASN B  64      -1.661  16.283   6.754  0.00  0.00           N  
ATOM    927  CA  ASN B  64      -2.836  15.501   7.065  0.00  0.00           C  
ATOM    928  C   ASN B  64      -3.687  15.116   5.813  0.00  0.00           C  
ATOM    929  O   ASN B  64      -3.821  15.955   4.908  0.00  0.00           O  
ATOM    930  CB  ASN B  64      -3.740  16.342   8.071  0.00  0.00           C  
ATOM    931  CG  ASN B  64      -2.945  16.727   9.294  0.00  0.00           C  
ATOM    932  OD1 ASN B  64      -2.806  15.925  10.184  0.00  0.00           O  
ATOM    933  ND2 ASN B  64      -2.369  17.867   9.370  0.00  0.00           N  
ATOM    934  H   ASN B  64      -1.856  17.234   6.476  0.00  0.00           H  
ATOM    935  HA  ASN B  64      -2.576  14.493   7.386  0.00  0.00           H  
ATOM    936  HB2 ASN B  64      -4.142  17.276   7.681  0.00  0.00           H  
ATOM    937  HB3 ASN B  64      -4.660  15.827   8.348  0.00  0.00           H  
ATOM    938 HD21 ASN B  64      -2.742  18.625   8.815  0.00  0.00           H  
ATOM    939 HD22 ASN B  64      -2.012  18.076  10.291  0.00  0.00           H  
ATOM    940  N   PHE B  65      -4.298  13.959   5.789  0.00  0.00           N  
ATOM    941  CA  PHE B  65      -5.198  13.546   4.718  0.00  0.00           C  
ATOM    942  C   PHE B  65      -6.520  12.929   5.203  0.00  0.00           C  
ATOM    943  O   PHE B  65      -6.575  12.333   6.322  0.00  0.00           O  
ATOM    944  CB  PHE B  65      -4.511  12.526   3.751  0.00  0.00           C  
ATOM    945  CG  PHE B  65      -3.237  13.022   2.958  0.00  0.00           C  
ATOM    946  CD1 PHE B  65      -1.930  12.942   3.413  0.00  0.00           C  
ATOM    947  CE1 PHE B  65      -0.867  13.263   2.515  0.00  0.00           C  
ATOM    948  CZ  PHE B  65      -1.112  13.802   1.235  0.00  0.00           C  
ATOM    949  CE2 PHE B  65      -2.449  13.875   0.797  0.00  0.00           C  
ATOM    950  CD2 PHE B  65      -3.473  13.418   1.685  0.00  0.00           C  
ATOM    951  H   PHE B  65      -4.357  13.470   6.670  0.00  0.00           H  
ATOM    952  HA  PHE B  65      -5.479  14.429   4.145  0.00  0.00           H  
ATOM    953  HB2 PHE B  65      -4.349  11.613   4.325  0.00  0.00           H  
ATOM    954  HB3 PHE B  65      -5.210  12.210   2.977  0.00  0.00           H  
ATOM    955  HD1 PHE B  65      -1.749  12.743   4.459  0.00  0.00           H  
ATOM    956  HE1 PHE B  65       0.163  13.301   2.837  0.00  0.00           H  
ATOM    957  HZ  PHE B  65      -0.334  14.172   0.584  0.00  0.00           H  
ATOM    958  HE2 PHE B  65      -2.654  14.183  -0.218  0.00  0.00           H  
ATOM    959  HD2 PHE B  65      -4.458  13.407   1.242  0.00  0.00           H  
ATOM    960  N   PRO B  66      -7.649  13.053   4.467  0.00  0.00           N  
ATOM    961  CA  PRO B  66      -8.787  12.137   4.606  0.00  0.00           C  
ATOM    962  C   PRO B  66      -8.610  10.767   3.881  0.00  0.00           C  
ATOM    963  O   PRO B  66      -7.856  10.690   2.937  0.00  0.00           O  
ATOM    964  CD  PRO B  66      -7.894  14.045   3.431  0.00  0.00           C  
ATOM    965  CG  PRO B  66      -9.283  13.784   2.875  0.00  0.00           C  
ATOM    966  CB  PRO B  66      -9.886  13.076   4.011  0.00  0.00           C  
ATOM    967  HD2 PRO B  66      -7.135  13.917   2.659  0.00  0.00           H  
ATOM    968  HD3 PRO B  66      -7.864  15.003   3.950  0.00  0.00           H  
ATOM    969  HG2 PRO B  66      -9.237  13.151   1.988  0.00  0.00           H  
ATOM    970  HG3 PRO B  66      -9.823  14.704   2.650  0.00  0.00           H  
ATOM    971  HB2 PRO B  66     -10.754  12.481   3.728  0.00  0.00           H  
ATOM    972  HB3 PRO B  66     -10.205  13.766   4.792  0.00  0.00           H  
ATOM    973  HA  PRO B  66      -8.920  11.980   5.676  0.00  0.00           H  
ATOM    974  N   LEU B  67      -9.406   9.779   4.289  0.00  0.00           N  
ATOM    975  CA  LEU B  67      -9.421   8.442   3.669  0.00  0.00           C  
ATOM    976  C   LEU B  67      -9.767   8.373   2.190  0.00  0.00           C  
ATOM    977  O   LEU B  67      -9.428   7.516   1.439  0.00  0.00           O  
ATOM    978  CB  LEU B  67     -10.296   7.505   4.465  0.00  0.00           C  
ATOM    979  CG  LEU B  67     -10.065   5.974   4.361  0.00  0.00           C  
ATOM    980  CD1 LEU B  67      -8.585   5.572   4.626  0.00  0.00           C  
ATOM    981  CD2 LEU B  67     -10.849   5.141   5.444  0.00  0.00           C  
ATOM    982  H   LEU B  67      -9.918   9.818   5.159  0.00  0.00           H  
ATOM    983  HA  LEU B  67      -8.402   8.073   3.781  0.00  0.00           H  
ATOM    984  HB2 LEU B  67     -10.303   7.847   5.500  0.00  0.00           H  
ATOM    985  HB3 LEU B  67     -11.298   7.666   4.068  0.00  0.00           H  
ATOM    986  HG  LEU B  67     -10.313   5.579   3.375  0.00  0.00           H  
ATOM    987 HD11 LEU B  67      -7.907   6.176   4.024  0.00  0.00           H  
ATOM    988 HD12 LEU B  67      -8.343   5.848   5.653  0.00  0.00           H  
ATOM    989 HD13 LEU B  67      -8.529   4.505   4.409  0.00  0.00           H  
ATOM    990 HD21 LEU B  67     -10.289   5.210   6.376  0.00  0.00           H  
ATOM    991 HD22 LEU B  67     -11.812   5.611   5.647  0.00  0.00           H  
ATOM    992 HD23 LEU B  67     -10.993   4.106   5.134  0.00  0.00           H  
ATOM    993  N   GLY B  68     -10.347   9.529   1.754  0.00  0.00           N  
ATOM    994  CA  GLY B  68     -10.626   9.738   0.370  0.00  0.00           C  
ATOM    995  C   GLY B  68      -9.453  10.132  -0.516  0.00  0.00           C  
ATOM    996  O   GLY B  68      -9.346   9.696  -1.649  0.00  0.00           O  
ATOM    997  H   GLY B  68     -10.714  10.177   2.436  0.00  0.00           H  
ATOM    998  HA2 GLY B  68     -11.330  10.567   0.293  0.00  0.00           H  
ATOM    999  HA3 GLY B  68     -11.178   8.886  -0.027  0.00  0.00           H  
ATOM   1000  N   ASP B  69      -8.432  10.802   0.034  0.00  0.00           N  
ATOM   1001  CA  ASP B  69      -7.123  11.016  -0.553  0.00  0.00           C  
ATOM   1002  C   ASP B  69      -6.011  10.039  -0.161  0.00  0.00           C  
ATOM   1003  O   ASP B  69      -4.859  10.306  -0.515  0.00  0.00           O  
ATOM   1004  CB  ASP B  69      -6.742  12.452  -0.322  0.00  0.00           C  
ATOM   1005  CG  ASP B  69      -7.910  13.483  -0.684  0.00  0.00           C  
ATOM   1006  OD1 ASP B  69      -8.728  13.297  -1.673  0.00  0.00           O  
ATOM   1007  OD2 ASP B  69      -7.865  14.649  -0.173  0.00  0.00           O1-
ATOM   1008  H   ASP B  69      -8.524  10.947   1.030  0.00  0.00           H  
ATOM   1009  HA  ASP B  69      -7.136  10.887  -1.635  0.00  0.00           H  
ATOM   1010  HB2 ASP B  69      -5.823  12.642  -0.876  0.00  0.00           H  
ATOM   1011  HB3 ASP B  69      -6.464  12.639   0.716  0.00  0.00           H  
ATOM   1012  N   ILE B  70      -6.282   8.795   0.332  0.00  0.00           N  
ATOM   1013  CA  ILE B  70      -5.234   7.857   0.790  0.00  0.00           C  
ATOM   1014  C   ILE B  70      -4.132   7.288  -0.184  0.00  0.00           C  
ATOM   1015  O   ILE B  70      -2.997   7.127   0.274  0.00  0.00           O  
ATOM   1016  CB  ILE B  70      -6.128   6.755   1.411  0.00  0.00           C  
ATOM   1017  CG2 ILE B  70      -6.895   5.943   0.384  0.00  0.00           C  
ATOM   1018  CG1 ILE B  70      -5.265   5.785   2.315  0.00  0.00           C  
ATOM   1019  CD1 ILE B  70      -4.969   6.397   3.645  0.00  0.00           C  
ATOM   1020  H   ILE B  70      -7.252   8.513   0.328  0.00  0.00           H  
ATOM   1021  HA  ILE B  70      -4.728   8.404   1.585  0.00  0.00           H  
ATOM   1022  HB  ILE B  70      -6.830   7.169   2.134  0.00  0.00           H  
ATOM   1023 HG21 ILE B  70      -7.395   5.085   0.834  0.00  0.00           H  
ATOM   1024 HG22 ILE B  70      -7.621   6.566  -0.139  0.00  0.00           H  
ATOM   1025 HG23 ILE B  70      -6.224   5.395  -0.277  0.00  0.00           H  
ATOM   1026 HG12 ILE B  70      -5.905   4.931   2.535  0.00  0.00           H  
ATOM   1027 HG13 ILE B  70      -4.341   5.416   1.870  0.00  0.00           H  
ATOM   1028 HD11 ILE B  70      -5.805   6.942   4.082  0.00  0.00           H  
ATOM   1029 HD12 ILE B  70      -4.795   5.619   4.388  0.00  0.00           H  
ATOM   1030 HD13 ILE B  70      -4.005   6.899   3.565  0.00  0.00           H  
ATOM   1031  N   LEU B  71      -4.545   7.145  -1.462  0.00  0.00           N  
ATOM   1032  CA  LEU B  71      -3.604   6.740  -2.459  0.00  0.00           C  
ATOM   1033  C   LEU B  71      -2.480   7.817  -2.669  0.00  0.00           C  
ATOM   1034  O   LEU B  71      -1.368   7.474  -3.065  0.00  0.00           O  
ATOM   1035  CB  LEU B  71      -4.420   6.335  -3.719  0.00  0.00           C  
ATOM   1036  CG  LEU B  71      -5.000   7.462  -4.560  0.00  0.00           C  
ATOM   1037  CD1 LEU B  71      -5.148   6.976  -5.913  0.00  0.00           C  
ATOM   1038  CD2 LEU B  71      -6.382   7.906  -3.958  0.00  0.00           C  
ATOM   1039  H   LEU B  71      -5.480   7.437  -1.708  0.00  0.00           H  
ATOM   1040  HA  LEU B  71      -3.022   5.876  -2.137  0.00  0.00           H  
ATOM   1041  HB2 LEU B  71      -3.723   5.701  -4.267  0.00  0.00           H  
ATOM   1042  HB3 LEU B  71      -5.290   5.754  -3.415  0.00  0.00           H  
ATOM   1043  HG  LEU B  71      -4.305   8.302  -4.560  0.00  0.00           H  
ATOM   1044 HD11 LEU B  71      -5.896   6.183  -5.945  0.00  0.00           H  
ATOM   1045 HD12 LEU B  71      -5.638   7.791  -6.445  0.00  0.00           H  
ATOM   1046 HD13 LEU B  71      -4.170   6.761  -6.343  0.00  0.00           H  
ATOM   1047 HD21 LEU B  71      -6.852   8.437  -4.787  0.00  0.00           H  
ATOM   1048 HD22 LEU B  71      -6.898   6.976  -3.722  0.00  0.00           H  
ATOM   1049 HD23 LEU B  71      -6.332   8.562  -3.089  0.00  0.00           H  
ATOM   1050  N   VAL B  72      -2.662   9.118  -2.348  0.00  0.00           N  
ATOM   1051  CA  VAL B  72      -1.630  10.214  -2.241  0.00  0.00           C  
ATOM   1052  C   VAL B  72      -0.829  10.151  -0.935  0.00  0.00           C  
ATOM   1053  O   VAL B  72       0.437  10.339  -1.026  0.00  0.00           O  
ATOM   1054  CB  VAL B  72      -2.390  11.598  -2.361  0.00  0.00           C  
ATOM   1055  CG1 VAL B  72      -1.355  12.693  -2.538  0.00  0.00           C  
ATOM   1056  CG2 VAL B  72      -3.288  11.732  -3.527  0.00  0.00           C  
ATOM   1057  H   VAL B  72      -3.608   9.419  -2.161  0.00  0.00           H  
ATOM   1058  HA  VAL B  72      -0.892  10.112  -3.036  0.00  0.00           H  
ATOM   1059  HB  VAL B  72      -2.925  11.921  -1.468  0.00  0.00           H  
ATOM   1060 HG11 VAL B  72      -0.547  12.417  -3.215  0.00  0.00           H  
ATOM   1061 HG12 VAL B  72      -1.822  13.606  -2.909  0.00  0.00           H  
ATOM   1062 HG13 VAL B  72      -0.957  12.854  -1.535  0.00  0.00           H  
ATOM   1063 HG21 VAL B  72      -3.739  12.721  -3.443  0.00  0.00           H  
ATOM   1064 HG22 VAL B  72      -2.704  11.652  -4.444  0.00  0.00           H  
ATOM   1065 HG23 VAL B  72      -4.175  11.098  -3.534  0.00  0.00           H  
ATOM   1066  N   PHE B  73      -1.453   9.838   0.236  0.00  0.00           N  
ATOM   1067  CA  PHE B  73      -0.790   9.698   1.515  0.00  0.00           C  
ATOM   1068  C   PHE B  73       0.326   8.586   1.506  0.00  0.00           C  
ATOM   1069  O   PHE B  73       1.463   8.860   1.901  0.00  0.00           O  
ATOM   1070  CB  PHE B  73      -1.842   9.463   2.619  0.00  0.00           C  
ATOM   1071  CG  PHE B  73      -1.417   9.724   4.065  0.00  0.00           C  
ATOM   1072  CD1 PHE B  73      -0.102  10.151   4.450  0.00  0.00           C  
ATOM   1073  CE1 PHE B  73       0.210  10.386   5.767  0.00  0.00           C  
ATOM   1074  CZ  PHE B  73      -0.831  10.302   6.751  0.00  0.00           C  
ATOM   1075  CE2 PHE B  73      -2.098   9.898   6.392  0.00  0.00           C  
ATOM   1076  CD2 PHE B  73      -2.405   9.593   5.062  0.00  0.00           C  
ATOM   1077  H   PHE B  73      -2.434   9.680   0.055  0.00  0.00           H  
ATOM   1078  HA  PHE B  73      -0.209  10.611   1.647  0.00  0.00           H  
ATOM   1079  HB2 PHE B  73      -2.668  10.114   2.334  0.00  0.00           H  
ATOM   1080  HB3 PHE B  73      -2.164   8.424   2.552  0.00  0.00           H  
ATOM   1081  HD1 PHE B  73       0.599  10.243   3.634  0.00  0.00           H  
ATOM   1082  HE1 PHE B  73       1.208  10.721   6.008  0.00  0.00           H  
ATOM   1083  HZ  PHE B  73      -0.658  10.606   7.773  0.00  0.00           H  
ATOM   1084  HE2 PHE B  73      -2.864   9.860   7.152  0.00  0.00           H  
ATOM   1085  HD2 PHE B  73      -3.435   9.345   4.854  0.00  0.00           H  
ATOM   1086  N   ILE B  74      -0.040   7.339   1.013  0.00  0.00           N  
ATOM   1087  CA  ILE B  74       0.891   6.240   0.890  0.00  0.00           C  
ATOM   1088  C   ILE B  74       2.057   6.644  -0.062  0.00  0.00           C  
ATOM   1089  O   ILE B  74       3.254   6.396   0.198  0.00  0.00           O  
ATOM   1090  CB  ILE B  74       0.139   4.998   0.540  0.00  0.00           C  
ATOM   1091  CG2 ILE B  74       1.193   3.895   0.285  0.00  0.00           C  
ATOM   1092  CG1 ILE B  74      -0.768   4.465   1.719  0.00  0.00           C  
ATOM   1093  CD1 ILE B  74      -1.671   3.313   1.287  0.00  0.00           C  
ATOM   1094  H   ILE B  74      -0.994   7.175   0.724  0.00  0.00           H  
ATOM   1095  HA  ILE B  74       1.343   6.160   1.878  0.00  0.00           H  
ATOM   1096  HB  ILE B  74      -0.361   5.199  -0.407  0.00  0.00           H  
ATOM   1097 HG21 ILE B  74       1.896   3.778   1.110  0.00  0.00           H  
ATOM   1098 HG22 ILE B  74       0.783   2.908   0.072  0.00  0.00           H  
ATOM   1099 HG23 ILE B  74       1.772   4.126  -0.609  0.00  0.00           H  
ATOM   1100 HG12 ILE B  74      -0.194   4.139   2.586  0.00  0.00           H  
ATOM   1101 HG13 ILE B  74      -1.437   5.279   2.001  0.00  0.00           H  
ATOM   1102 HD11 ILE B  74      -2.353   2.929   2.046  0.00  0.00           H  
ATOM   1103 HD12 ILE B  74      -2.264   3.640   0.433  0.00  0.00           H  
ATOM   1104 HD13 ILE B  74      -1.106   2.427   0.998  0.00  0.00           H  
ATOM   1105  N   GLU B  75       1.828   7.346  -1.128  0.00  0.00           N  
ATOM   1106  CA  GLU B  75       2.870   7.946  -2.016  0.00  0.00           C  
ATOM   1107  C   GLU B  75       3.713   9.055  -1.385  0.00  0.00           C  
ATOM   1108  O   GLU B  75       4.939   9.062  -1.470  0.00  0.00           O  
ATOM   1109  CB  GLU B  75       2.207   8.357  -3.387  0.00  0.00           C  
ATOM   1110  CG  GLU B  75       1.930   7.294  -4.479  0.00  0.00           C  
ATOM   1111  CD  GLU B  75       3.198   6.523  -4.931  0.00  0.00           C  
ATOM   1112  OE1 GLU B  75       4.288   7.151  -5.029  0.00  0.00           O  
ATOM   1113  OE2 GLU B  75       2.981   5.339  -5.295  0.00  0.00           O1-
ATOM   1114  H   GLU B  75       0.844   7.520  -1.280  0.00  0.00           H  
ATOM   1115  HA  GLU B  75       3.608   7.183  -2.262  0.00  0.00           H  
ATOM   1116  HB2 GLU B  75       1.318   8.929  -3.121  0.00  0.00           H  
ATOM   1117  HB3 GLU B  75       2.858   9.048  -3.924  0.00  0.00           H  
ATOM   1118  HG2 GLU B  75       1.192   6.634  -4.023  0.00  0.00           H  
ATOM   1119  HG3 GLU B  75       1.470   7.888  -5.268  0.00  0.00           H  
ATOM   1120  N   HIS B  76       3.137   9.957  -0.568  0.00  0.00           N  
ATOM   1121  CA  HIS B  76       3.813  10.874   0.259  0.00  0.00           C  
ATOM   1122  C   HIS B  76       4.803  10.110   1.214  0.00  0.00           C  
ATOM   1123  O   HIS B  76       6.005  10.460   1.177  0.00  0.00           O  
ATOM   1124  CB  HIS B  76       2.868  11.847   0.959  1.00  0.00           C  
ATOM   1125  CG  HIS B  76       3.463  12.686   2.066  1.00  0.00           C  
ATOM   1126  ND1 HIS B  76       4.353  13.655   1.836  1.00  0.00           N  
ATOM   1127  CD2 HIS B  76       3.261  12.666   3.425  1.00  0.00           C  
ATOM   1128  CE1 HIS B  76       4.695  14.216   3.007  1.00  0.00           C  
ATOM   1129  NE2 HIS B  76       4.051  13.641   4.021  1.00  0.00           N  
ATOM   1130  H   HIS B  76       2.130   9.909  -0.625  0.00  0.00           H  
ATOM   1131  HA  HIS B  76       4.516  11.382  -0.402  0.00  0.00           H  
ATOM   1132  HB2 HIS B  76       2.470  12.554   0.231  1.00  0.00           H  
ATOM   1133  HB3 HIS B  76       2.047  11.293   1.414  1.00  0.00           H  
ATOM   1134  HD1 HIS B  76       4.653  13.851   0.892  1.00  0.00           H  
ATOM   1135  HD2 HIS B  76       2.570  11.958   3.858  1.00  0.00           H  
ATOM   1136  HE1 HIS B  76       5.410  15.026   3.029  1.00  0.00           H  
ATOM   1137  HXT HIS B  76       4.599  10.810   2.025  1.00  0.00           H  
ATOM   1138  H   HIS B  76       6.512   9.930   1.796  1.00  0.00           H  
ATOM   1139  N   LYS B  77       4.367   9.084   1.950  0.00  0.00           N  
ATOM   1140  CA  LYS B  77       5.279   8.205   2.794  0.00  0.00           C  
ATOM   1141  C   LYS B  77       6.247   7.411   2.012  0.00  0.00           C  
ATOM   1142  O   LYS B  77       7.295   7.076   2.534  0.00  0.00           O  
ATOM   1143  CB  LYS B  77       4.263   7.359   3.640  0.00  0.00           C  
ATOM   1144  CG  LYS B  77       3.547   8.091   4.875  0.00  0.00           C  
ATOM   1145  CD  LYS B  77       4.367   9.084   5.666  0.00  0.00           C  
ATOM   1146  CE  LYS B  77       5.540   8.331   6.332  0.00  0.00           C  
ATOM   1147  NZ  LYS B  77       6.471   9.296   6.956  0.00  0.00           N1+
ATOM   1148  H   LYS B  77       3.391   8.830   1.897  0.00  0.00           H  
ATOM   1149  HA  LYS B  77       5.907   8.788   3.468  0.00  0.00           H  
ATOM   1150  HB2 LYS B  77       3.436   6.938   3.069  0.00  0.00           H  
ATOM   1151  HB3 LYS B  77       4.796   6.539   4.121  0.00  0.00           H  
ATOM   1152  HG2 LYS B  77       2.686   8.638   4.491  0.00  0.00           H  
ATOM   1153  HG3 LYS B  77       3.210   7.329   5.577  0.00  0.00           H  
ATOM   1154  HD2 LYS B  77       4.755   9.945   5.121  0.00  0.00           H  
ATOM   1155  HD3 LYS B  77       3.664   9.337   6.460  0.00  0.00           H  
ATOM   1156  HE2 LYS B  77       5.156   7.749   7.169  0.00  0.00           H  
ATOM   1157  HE3 LYS B  77       6.077   7.731   5.598  0.00  0.00           H  
ATOM   1158  HZ1 LYS B  77       7.217   8.849   7.470  0.00  0.00           H  
ATOM   1159  HZ2 LYS B  77       6.070   9.934   7.627  0.00  0.00           H  
ATOM   1160  HZ3 LYS B  77       6.902   9.935   6.303  0.00  0.00           H  
ATOM   1161  N   ARG B  78       5.896   7.060   0.727  0.00  0.00           N  
ATOM   1162  CA  ARG B  78       6.789   6.151  -0.137  0.00  0.00           C  
ATOM   1163  C   ARG B  78       7.957   6.867  -0.744  0.00  0.00           C  
ATOM   1164  O   ARG B  78       9.011   6.237  -0.867  0.00  0.00           O  
ATOM   1165  CB  ARG B  78       5.900   5.452  -1.137  0.00  0.00           C  
ATOM   1166  CG  ARG B  78       6.460   4.387  -2.098  0.00  0.00           C  
ATOM   1167  CD  ARG B  78       5.466   3.844  -3.141  0.00  0.00           C  
ATOM   1168  NE  ARG B  78       4.692   2.764  -2.577  0.00  0.00           N  
ATOM   1169  CZ  ARG B  78       3.491   2.318  -2.955  0.00  0.00           C  
ATOM   1170  NH1 ARG B  78       2.680   2.844  -3.687  0.00  0.00           N  
ATOM   1171  NH2 ARG B  78       2.902   1.324  -2.438  0.00  0.00           N1+
ATOM   1172  H   ARG B  78       4.994   7.356   0.383  0.00  0.00           H  
ATOM   1173  HA  ARG B  78       7.205   5.374   0.506  0.00  0.00           H  
ATOM   1174  HB2 ARG B  78       4.997   5.027  -0.698  0.00  0.00           H  
ATOM   1175  HB3 ARG B  78       5.535   6.252  -1.781  0.00  0.00           H  
ATOM   1176  HG2 ARG B  78       7.370   4.743  -2.582  0.00  0.00           H  
ATOM   1177  HG3 ARG B  78       6.785   3.531  -1.507  0.00  0.00           H  
ATOM   1178  HD2 ARG B  78       4.878   4.711  -3.444  0.00  0.00           H  
ATOM   1179  HD3 ARG B  78       6.040   3.528  -4.012  0.00  0.00           H  
ATOM   1180  HE  ARG B  78       5.123   2.255  -1.818  0.00  0.00           H  
ATOM   1181 HH11 ARG B  78       1.817   2.326  -3.776  0.00  0.00           H  
ATOM   1182 HH12 ARG B  78       2.779   3.743  -4.137  0.00  0.00           H  
ATOM   1183 HH21 ARG B  78       3.381   0.694  -1.811  0.00  0.00           H  
ATOM   1184 HH22 ARG B  78       2.031   1.077  -2.887  0.00  0.00           H  
ATOM   1185  N   LYS B  79       7.774   8.127  -1.135  0.00  0.00           N  
ATOM   1186  CA  LYS B  79       8.852   8.847  -1.947  0.00  0.00           C  
ATOM   1187  C   LYS B  79       9.149  10.305  -1.593  0.00  0.00           C  
ATOM   1188  O   LYS B  79      10.101  10.868  -2.191  0.00  0.00           O  
ATOM   1189  CB  LYS B  79       8.489   8.738  -3.483  0.00  0.00           C  
ATOM   1190  CG  LYS B  79       7.175   9.286  -3.844  0.00  0.00           C  
ATOM   1191  CD  LYS B  79       7.185   9.343  -5.389  0.00  0.00           C  
ATOM   1192  CE  LYS B  79       6.198  10.377  -6.015  0.00  0.00           C  
ATOM   1193  NZ  LYS B  79       4.752   9.928  -5.880  0.00  0.00           N1+
ATOM   1194  H   LYS B  79       6.847   8.497  -0.980  0.00  0.00           H  
ATOM   1195  HA  LYS B  79       9.815   8.338  -1.924  0.00  0.00           H  
ATOM   1196  HB2 LYS B  79       9.315   9.214  -4.011  0.00  0.00           H  
ATOM   1197  HB3 LYS B  79       8.480   7.688  -3.774  0.00  0.00           H  
ATOM   1198  HG2 LYS B  79       6.346   8.686  -3.469  0.00  0.00           H  
ATOM   1199  HG3 LYS B  79       7.032  10.341  -3.611  0.00  0.00           H  
ATOM   1200  HD2 LYS B  79       8.166   9.581  -5.802  0.00  0.00           H  
ATOM   1201  HD3 LYS B  79       6.982   8.336  -5.754  0.00  0.00           H  
ATOM   1202  HE2 LYS B  79       6.327  11.337  -5.514  0.00  0.00           H  
ATOM   1203  HE3 LYS B  79       6.483  10.487  -7.062  0.00  0.00           H  
ATOM   1204  HZ1 LYS B  79       4.629   8.948  -5.666  0.00  0.00           H  
ATOM   1205  HZ2 LYS B  79       4.279  10.450  -5.157  0.00  0.00           H  
ATOM   1206  HZ3 LYS B  79       4.386  10.231  -6.772  0.00  0.00           H  
ATOM   1207  N   GLN B  80       8.576  10.869  -0.549  0.00  0.00           N  
ATOM   1208  CA  GLN B  80       8.761  12.266  -0.013  0.00  0.00           C  
ATOM   1209  C   GLN B  80       9.059  12.271   1.477  0.00  0.00           C  
ATOM   1210  O   GLN B  80       9.362  13.306   2.034  0.00  0.00           O  
ATOM   1211  CB  GLN B  80       7.588  13.155  -0.199  0.00  0.00           C  
ATOM   1212  CG  GLN B  80       6.968  13.135  -1.621  0.00  0.00           C  
ATOM   1213  CD  GLN B  80       5.834  14.190  -1.657  0.00  0.00           C  
ATOM   1214  OE1 GLN B  80       4.730  14.146  -1.103  0.00  0.00           O  
ATOM   1215  NE2 GLN B  80       6.113  15.327  -2.231  0.00  0.00           N  
ATOM   1216  H   GLN B  80       7.849  10.269  -0.187  0.00  0.00           H  
ATOM   1217  HA  GLN B  80       9.674  12.631  -0.484  0.00  0.00           H  
ATOM   1218  HB2 GLN B  80       6.802  12.847   0.491  0.00  0.00           H  
ATOM   1219  HB3 GLN B  80       7.741  14.137   0.248  0.00  0.00           H  
ATOM   1220  HG2 GLN B  80       7.721  13.358  -2.377  0.00  0.00           H  
ATOM   1221  HG3 GLN B  80       6.550  12.180  -1.942  0.00  0.00           H  
ATOM   1222 HE21 GLN B  80       5.372  16.012  -2.186  0.00  0.00           H  
ATOM   1223 HE22 GLN B  80       6.984  15.560  -2.687  0.00  0.00           H  
ATOM   1224  N   CYS B  81       8.823  11.197   2.210  0.00  0.00           N  
ATOM   1225  CA  CYS B  81       8.754  11.330   3.649  0.00  0.00           C  
ATOM   1226  C   CYS B  81       9.244   9.908   4.256  0.00  0.00           C  
ATOM   1227  O   CYS B  81       8.422   9.051   4.575  0.00  0.00           O  
ATOM   1228  CB  CYS B  81       7.287  11.662   3.905  1.00  0.00           C  
ATOM   1229  SG  CYS B  81       6.972  12.246   5.596  1.00  0.00           S1-
ATOM   1230  HN  CYS B  81       8.606  10.287   1.829  0.00  0.00           H  
ATOM   1231  HA  CYS B  81       9.440  12.104   3.992  0.00  0.00           H  
ATOM   1232  HB2 CYS B  81       6.966  12.446   3.220  1.00  0.00           H  
ATOM   1233  HB3 CYS B  81       6.679  10.771   3.745  1.00  0.00           H  
ATOM   1234  N   GLY B  82      10.539   9.587   4.403  0.00  0.00           N  
ATOM   1235  CA  GLY B  82      11.163   8.316   4.894  0.00  0.00           C  
ATOM   1236  C   GLY B  82      11.184   8.179   6.399  0.00  0.00           C  
ATOM   1237  O   GLY B  82      11.716   9.091   7.027  0.00  0.00           O  
ATOM   1238  H   GLY B  82      11.190  10.344   4.254  0.00  0.00           H  
ATOM   1239  HA2 GLY B  82      10.920   7.364   4.421  0.00  0.00           H  
ATOM   1240  HA3 GLY B  82      12.206   8.475   4.619  0.00  0.00           H  
ATOM   1241  N   GLY B  83      10.586   7.107   6.964  0.00  0.00           N  
ATOM   1242  CA  GLY B  83      10.385   6.891   8.443  0.00  0.00           C  
ATOM   1243  C   GLY B  83       9.029   7.531   9.010  0.00  0.00           C  
ATOM   1244  O   GLY B  83       8.396   8.435   8.504  0.00  0.00           O  
ATOM   1245  H   GLY B  83       9.987   6.560   6.362  0.00  0.00           H  
ATOM   1246  HA2 GLY B  83      10.411   5.807   8.549  0.00  0.00           H  
ATOM   1247  HA3 GLY B  83      11.178   7.389   8.999  0.00  0.00           H  
ATOM   1248  N   NMA B  84       8.592   6.957  10.186  1.00  0.00           N  
ATOM   1249  CA  NMA B  84       7.372   7.435  10.821  1.00  0.00           C  
ATOM   1250  H   NMA B  84       9.118   6.205  10.607  1.00  0.00           H  
ATOM   1251 1HA  NMA B  84       6.947   8.259  10.205  1.00  0.00           H  
ATOM   1252 2HA  NMA B  84       6.636   6.604  10.896  1.00  0.00           H  
ATOM   1253 3HA  NMA B  84       7.602   7.810  11.843  1.00  0.00           H  
TER    1254      NMA B  84
HETATM 1256  ZN  ZN  B  85       4.856  13.331   5.853  0.00  0.00          Zn  
END   
